# Supplementary material for: 2-[(2-Hy­droxy­eth­yl)aza­nium­yl]ethanaminium oxalate monohydrate
Source: Acta Crystallogr Sect E Struct Rep Online. 2012 Jan 11;68(Pt 2):o337. doi: 10.1107/S1600536811056157 (PMC3275022; doi:10.1107/S1600536811056157)
Supplement: Supplementary file 2 [file e-68-0o337-Isup2.hkl]

# 
# h,k,l, Fc-squared, Fo-squared, sigma(Fo-squared) and status flag 
# 
data_I
_shelx_title ' 1 in P2(1)' 
_shelx_refln_list_code          4 
_shelx_F_calc_maximum       77.44 
_exptl_crystal_F_000       228.00 
_reflns_d_resolution_high  0.7704 
 
loop_ 
 _symmetry_equiv_pos_as_xyz 
 'x, y, z' 
 '-x, y+1/2, -z' 
 
_cell_length_a     5.7311 
_cell_length_b    13.1363 
_cell_length_c     6.7373 
_cell_angle_alpha  90.000 
_cell_angle_beta  102.520 
_cell_angle_gamma  90.000 
 
_shelx_F_squared_multiplier     1.000 
 
loop_ 
 _refln_index_h 
 _refln_index_k 
 _refln_index_l 
 _refln_F_squared_calc 
 _refln_F_squared_meas 
 _refln_F_squared_sigma 
 _refln_observed_status 
   0 -16   0       19.44       10.15      7.04 o 
   2 -16   0       11.81       11.05      5.38 o 
   1 -15   0        8.14        8.02      1.85 o 
   2 -15   0       12.23       15.83      3.16 o 
   3 -15   0        3.26        4.70      1.77 o 
   0 -14   0       87.91       83.49      5.69 o 
   1 -14   0       39.13       37.12      3.23 o 
   2 -14   0       16.92       21.19      3.04 o 
   3 -14   0        2.15        2.85      1.61 o 
   4 -14   0        0.18       -0.17      1.33 o 
   1 -13   0       15.59       16.52      2.75 o 
   2 -13   0       47.36       47.23      6.59 o 
   3 -13   0        0.59       -0.02      1.11 o 
   4 -13   0        8.35        9.64      2.78 o 
   1 -12   0      106.60      105.51      5.75 o 
   2 -12   0       19.26       19.64      2.34 o 
   3 -12   0        0.39        1.18      1.01 o 
   4 -12   0       13.50       11.30      2.67 o 
   5 -12   0        9.83        9.59      3.30 o 
   1 -11   0       96.79       95.71      4.85 o 
   2 -11   0       18.78       18.65      2.17 o 
   3 -11   0        7.04        7.06      1.57 o 
   4 -11   0       25.51       24.65      4.21 o 
   5 -11   0       13.69       16.55      3.69 o 
   1 -10   0       64.98       68.55      3.40 o 
   2 -10   0      250.52      249.93     13.72 o 
   3 -10   0       45.10       39.06      4.29 o 
   4 -10   0       31.98       33.60      4.30 o 
   5 -10   0       12.74       11.35      3.52 o 
   1  -9   0      106.37      101.65      4.52 o 
   2  -9   0      180.57      181.48      9.91 o 
   3  -9   0      332.64      331.00     19.70 o 
   4  -9   0       20.54       20.87      3.29 o 
   5  -9   0        5.80        8.29      2.47 o 
   6  -9   0        8.15        9.21      5.89 o 
   1  -8   0      430.99      427.52     15.94 o 
   2  -8   0        1.97        2.04      0.89 o 
   3  -8   0      134.84      129.28      8.04 o 
   4  -8   0       50.04       51.27      5.13 o 
   5  -8   0       11.75       11.53      3.49 o 
   6  -8   0        8.83        8.95      3.71 o 
   1  -7   0      693.86      691.90     25.46 o 
   2  -7   0      255.45      268.23     13.12 o 
   3  -7   0      167.59      176.40      9.90 o 
   4  -7   0      158.40      155.49     12.35 o 
   5  -7   0        0.72        1.28      1.37 o 
   6  -7   0       32.22       32.38      5.48 o 
   1  -6   0       96.34       93.71      3.37 o 
   2  -6   0      227.81      228.08     10.83 o 
   3  -6   0      214.67      225.62     12.37 o 
   4  -6   0      119.43      119.04      9.09 o 
   5  -6   0        0.82        0.05      1.25 o 
   6  -6   0        3.25        4.81      2.42 o 
   1  -5   0      172.08      172.11      5.62 o 
   2  -5   0      435.60      439.49     20.65 o 
   3  -5   0      187.44      200.32     11.04 o 
   4  -5   0      155.07      159.41     11.32 o 
   5  -5   0       22.47       18.49      3.58 o 
   6  -5   0        6.85        5.71      2.43 o 
   1  -4   0     1542.56     1485.24     44.39 o 
   2  -4   0     1488.13     1472.06     73.75 o 
   3  -4   0       40.92       43.19      2.93 o 
   4  -4   0       93.27       97.61      7.26 o 
   5  -4   0      157.69      150.33     12.44 o 
   6  -4   0       28.61       25.66      8.00 o 
   7  -4   0       25.18       29.42     12.81 o 
   1  -3   0     1968.66     1903.78     56.89 o 
   2  -3   0      614.11      616.96     30.49 o 
   3  -3   0      157.28      179.35      9.60 o 
   4  -3   0       44.40       46.61      3.92 o 
   5  -3   0       19.66       21.25      2.95 o 
   6  -3   0       39.32       33.11      4.03 o 
   7  -3   0       28.42       23.36     12.19 o 
   0  -2   0     1396.22     1148.03     16.64 o 
   1  -2   0     1945.40     1716.04     29.11 o 
   2  -2   0      358.58      396.59     15.40 o 
   3  -2   0      124.67      133.32      7.10 o 
   4  -2   0       78.32       82.57      5.80 o 
   5  -2   0       20.34       21.53      3.03 o 
   6  -2   0        0.03        0.46      1.23 o 
   7  -2   0       27.65       20.47     13.12 o 
   1  -1   0      215.67      227.87      5.42 o 
   2  -1   0       83.86       89.65      3.76 o 
   3  -1   0      306.36      326.37     14.90 o 
   4  -1   0      112.81      117.75      6.95 o 
   5  -1   0       62.90       59.67      5.07 o 
   6  -1   0       35.96       33.94      3.85 o 
   7  -1   0        4.82        5.45      6.45 o 
   1   0   0       11.46       12.33      0.49 o 
   2   0   0       36.76       30.83      2.84 o 
   3   0   0       54.70       58.65      3.07 o 
   4   0   0        2.16        3.61      1.13 o 
   5   0   0      272.10      273.14     15.48 o 
   6   0   0       20.09       18.59      2.59 o 
   7   0   0       54.83       41.92     18.96 o 
   1   1   0      215.53      228.07      4.18 o 
   2   1   0       83.85       90.02      3.61 o 
   3   1   0      306.55      323.49     24.79 o 
   4   1   0      113.04      122.07     13.00 o 
   5   1   0       62.86       69.76      9.35 o 
   6   1   0       35.95       29.92      5.80 o 
   7   1   0        4.84        5.03      8.18 o 
   0   2   0     1395.99     1140.33     36.40 o 
   1   2   0     1946.94     1719.28     27.43 o 
   2   2   0      358.88      392.87     10.38 o 
   3   2   0      124.35      128.25      4.77 o 
   4   2   0       78.29       87.63      4.71 o 
   5   2   0       20.38       23.15      2.38 o 
   6   2   0        0.03        1.82      1.84 o 
   7   2   0       27.64       17.19     13.56 o 
   1   3   0     1968.91     1884.35     39.59 o 
   2   3   0      613.88      612.04     13.70 o 
   3   3   0      157.28      181.56      5.65 o 
   4   3   0       44.47       50.16      9.02 o 
   5   3   0       19.64       19.09      1.58 o 
   6   3   0       39.32       32.39      5.29 o 
   7   3   0       28.42       21.11     14.62 o 
   0   4   0      546.68      507.54     18.56 o 
   1   4   0     1541.63     1480.71     35.06 o 
   2   4   0     1487.15     1533.81     36.63 o 
   3   4   0       40.96       40.53      1.75 o 
   4   4   0       93.35      104.05      6.44 o 
   5   4   0      157.58      169.50     16.60 o 
   6   4   0       28.66       25.81      4.78 o 
   7   4   0       25.20       20.84     11.45 o 
   1   5   0      171.96      170.21      7.35 o 
   2   5   0      436.31      436.18     16.18 o 
   3   5   0      187.46      195.72      7.49 o 
   4   5   0      154.91      160.17      8.61 o 
   5   5   0       22.49       21.45      3.74 o 
   6   5   0        6.85        9.05      2.90 o 
   0   6   0      720.37      757.18     20.84 o 
   1   6   0       96.19       91.07      3.09 o 
   2   6   0      227.67      229.53     10.04 o 
   3   6   0      214.84      209.33      6.46 o 
   4   6   0      119.55      112.87     10.05 o 
   5   6   0        0.81        1.03      1.47 o 
   6   6   0        3.23        6.81      2.24 o 
   1   7   0      694.03      859.93    124.75 o 
   2   7   0      255.43      273.58      8.78 o 
   3   7   0      167.53      156.56      6.61 o 
   4   7   0      158.38      186.98     38.35 o 
   5   7   0        0.72        1.04      1.23 o 
   6   7   0       32.23       31.54      5.04 o 
   0   8   0       50.56       47.47      1.57 o 
   1   8   0      431.11      440.20     17.17 o 
   2   8   0        1.95        2.77      0.65 o 
   3   8   0      134.58      139.66      5.62 o 
   4   8   0       49.98       50.98      4.66 o 
   5   8   0       11.74       12.60      2.68 o 
   6   8   0        8.87       10.66      2.64 o 
   1   9   0      106.30      101.37      4.85 o 
   2   9   0      180.38      184.40      8.60 o 
   3   9   0      333.22      341.87     18.65 o 
   4   9   0       20.57       17.64      2.33 o 
   5   9   0        5.79        6.37      2.35 o 
   6   9   0        8.15       10.53      2.66 o 
   0  10   0      129.21      131.26      6.10 o 
   1  10   0       65.00       65.94      2.80 o 
   2  10   0      250.44      245.87     10.52 o 
   3  10   0       45.06       42.49      6.37 o 
   4  10   0       31.98       33.05      3.43 o 
   5  10   0       12.73       13.26      2.52 o 
   1  11   0       96.76       99.43      3.61 o 
   2  11   0       18.82       18.28      1.20 o 
   3  11   0        7.04        8.01      3.85 o 
   4  11   0       25.52       35.90      7.33 o 
   5  11   0       13.71       15.09      4.91 o 
   0  12   0       39.48       42.28      1.94 o 
   1  12   0      106.57      105.46      4.12 o 
   2  12   0       19.24       17.65      1.27 o 
   3  12   0        0.39        0.32      0.68 o 
   4  12   0       13.51       13.45      2.65 o 
   5  12   0        9.83       11.18      3.44 o 
   1  13   0       15.55       14.85      1.15 o 
   2  13   0       47.41       46.33      2.60 o 
   3  13   0        0.61        1.01      0.60 o 
   4  13   0        8.36        8.96      1.49 o 
   0  14   0       87.95       97.28     16.09 o 
   1  14   0       39.12       41.40      2.34 o 
   2  14   0       16.91       21.04      1.89 o 
   3  14   0        2.16        2.62      0.92 o 
   4  14   0        0.18        0.17      0.84 o 
   1  15   0        8.13        8.39      0.99 o 
   2  15   0       12.19       12.05      1.51 o 
   3  15   0        3.23        2.57      1.36 o 
   0  16   0       19.44       15.95      5.90 o 
   1  16   0       12.37       14.61      5.65 o 
   2  16   0       11.77       16.20      2.36 o 
  -2 -16   1        2.55        4.15      1.69 o 
  -1 -16   1       28.37       27.61      3.45 o 
   0 -16   1        4.17        3.18      0.97 o 
   1 -16   1        6.94        6.48      3.07 o 
   2 -16   1        3.74        2.97      2.88 o 
  -3 -15   1       11.68       13.66      3.58 o 
  -2 -15   1       30.09       30.40      6.01 o 
  -1 -15   1       23.24       20.25      2.14 o 
   0 -15   1       49.44       51.16      6.62 o 
   1 -15   1        0.88        1.70      1.74 o 
   2 -15   1       18.40       21.79      5.45 o 
   3 -15   1       16.49       17.25      5.64 o 
  -4 -14   1        9.26       10.38      3.21 o 
  -3 -14   1        1.37        1.66      1.48 o 
  -2 -14   1       46.77       45.36      4.11 o 
  -1 -14   1        1.07        1.08      0.60 o 
   0 -14   1        4.06        4.23      0.77 o 
   1 -14   1        1.58        2.24      0.94 o 
   2 -14   1        7.71        8.85      1.94 o 
   3 -14   1        1.58       -0.69      3.00 o 
  -4 -13   1        6.96        7.69      2.16 o 
  -3 -13   1       14.00       16.38      3.28 o 
  -2 -13   1       58.42       57.28      4.75 o 
  -1 -13   1       14.96       15.25      1.90 o 
   0 -13   1        1.80        1.77      0.58 o 
   1 -13   1        8.37        9.21      1.28 o 
   2 -13   1        9.60        8.40      1.80 o 
   3 -13   1        3.72        4.74      1.69 o 
   4 -13   1        0.59        1.10      1.20 o 
  -5 -12   1       10.66       12.26      3.55 o 
  -4 -12   1       25.25       22.12      4.41 o 
  -3 -12   1        4.39        5.28      1.58 o 
  -2 -12   1       80.03       81.35      5.78 o 
  -1 -12   1       82.31       88.04      6.09 o 
   0 -12   1        5.47        5.48      0.79 o 
   1 -12   1       39.88       37.66      2.33 o 
   2 -12   1       11.33       10.29      1.77 o 
   3 -12   1       12.72       10.36      2.30 o 
   4 -12   1       35.84       31.12      4.85 o 
  -5 -11   1       20.51       18.89      3.85 o 
  -4 -11   1        0.12       -0.11      1.78 o 
  -3 -11   1       74.47       73.91      9.98 o 
  -2 -11   1       28.42       28.38      3.84 o 
  -1 -11   1       32.05       35.38      2.76 o 
   0 -11   1       18.69       18.92      1.25 o 
   1 -11   1       89.78       87.71      4.24 o 
   2 -11   1       10.57       11.13      1.82 o 
   3 -11   1        0.73        2.41      1.33 o 
   4 -11   1        4.41        5.16      1.94 o 
   5 -11   1       16.30       12.00      3.72 o 
  -6 -10   1       14.50       15.48      4.27 o 
  -5 -10   1       16.86       17.72      3.76 o 
  -4 -10   1       10.08        9.32      2.44 o 
  -3 -10   1      175.27      180.28     17.09 o 
  -2 -10   1      100.00      101.42      6.81 o 
  -1 -10   1       52.16       55.84      3.50 o 
   0 -10   1       76.81       80.99      3.78 o 
   1 -10   1       84.72       85.45      4.16 o 
   2 -10   1       27.76       29.05      2.36 o 
   3 -10   1      103.55      105.25     10.88 o 
   4 -10   1        1.40        1.79      1.35 o 
   5 -10   1        1.06        0.40      1.94 o 
  -6  -9   1       31.24       33.01      6.05 o 
  -5  -9   1        1.57        2.04      1.56 o 
  -4  -9   1       43.52       37.63      5.09 o 
  -3  -9   1      169.56      169.58     11.82 o 
  -2  -9   1      163.83      163.09     15.94 o 
  -1  -9   1      122.21      118.09     15.57 o 
   0  -9   1       39.87       42.79      2.02 o 
   1  -9   1        4.55        5.05      0.74 o 
   2  -9   1      111.63      112.47      6.90 o 
   3  -9   1       81.59       86.00      6.69 o 
   4  -9   1       22.02       22.25      3.73 o 
   5  -9   1        6.76        4.76      2.71 o 
  -6  -8   1       41.34       46.33      7.79 o 
  -5  -8   1        9.79       11.76      2.68 o 
  -4  -8   1       45.24       41.17      5.51 o 
  -3  -8   1      202.75      196.88     13.98 o 
  -2  -8   1       15.35       17.73      1.49 o 
  -1  -8   1      228.72      230.42     24.65 o 
   1  -8   1       13.22       14.04      1.10 o 
   2  -8   1       51.99       57.63      4.09 o 
   3  -8   1        4.07        4.37      1.21 o 
   4  -8   1       89.99       95.69      9.23 o 
   5  -8   1       20.18       21.79      4.47 o 
   6  -8   1       23.01       22.14      6.26 o 
  -6  -7   1       83.32       82.51      9.75 o 
  -5  -7   1       79.28       77.31      7.92 o 
  -4  -7   1      139.34      137.56     13.74 o 
  -3  -7   1       74.88       80.29      8.72 o 
  -2  -7   1        0.75        0.64      1.00 o 
  -1  -7   1      143.85      137.42     14.25 o 
   1  -7   1      150.54      153.59      5.56 o 
   2  -7   1      206.65      225.84     10.24 o 
   3  -7   1       15.36       16.47      2.33 o 
   4  -7   1      158.43      156.61     12.73 o 
   5  -7   1        6.28        8.11      3.42 o 
   6  -7   1       16.72       20.65      5.09 o 
  -6  -6   1       16.21       17.59      4.01 o 
  -5  -6   1       52.54       59.67      6.25 o 
  -4  -6   1       73.28       72.70      7.58 o 
  -3  -6   1       49.38       52.92      4.21 o 
  -2  -6   1      175.15      176.93      8.47 o 
  -1  -6   1      202.04      198.48     18.07 o 
   1  -6   1       68.21       73.51      2.91 o 
   2  -6   1      120.15      121.39      5.45 o 
   3  -6   1       54.08       56.84      4.69 o 
   4  -6   1        6.48        7.07      2.18 o 
   5  -6   1       80.02       73.66      8.72 o 
   6  -6   1        3.18        5.30      2.39 o 
  -7  -5   1        8.40        7.19      6.15 o 
  -6  -5   1        7.06        5.71      2.79 o 
  -5  -5   1      180.71      177.74     14.16 o 
  -4  -5   1        3.62        4.72      2.44 o 
  -3  -5   1       18.25       63.94     13.77 o 
  -2  -5   1      152.31      151.80      9.01 o 
  -1  -5   1      531.10      558.49     48.49 o 
   0  -5   1     1104.96      980.62     55.63 o 
   1  -5   1       89.61       88.07      3.23 o 
   2  -5   1      184.24      188.97      8.13 o 
   3  -5   1      129.71      145.72      9.58 o 
   4  -5   1        4.35        5.19      1.53 o 
   5  -5   1       29.63       25.71      4.19 o 
   6  -5   1        0.32        1.75      1.68 o 
  -7  -4   1        0.46        0.67      3.20 o 
  -6  -4   1       24.50       21.79      4.19 o 
  -5  -4   1        4.19        5.53      1.71 o 
  -4  -4   1       35.92       34.58      3.18 o 
  -3  -4   1      132.26      121.93      8.33 o 
  -2  -4   1       73.84       71.88      3.35 o 
  -1  -4   1      542.02      568.29     13.21 o 
   0  -4   1       44.04       42.73      0.89 o 
   1  -4   1      283.63      300.41      9.97 o 
   2  -4   1      296.96      302.69      9.92 o 
   3  -4   1      167.60      182.34     10.09 o 
   4  -4   1       93.43       95.80      8.49 o 
   5  -4   1       21.37       25.35      3.81 o 
   6  -4   1        8.61        6.20      2.29 o 
  -7  -3   1        7.27       10.30      7.27 o 
  -6  -3   1       12.06       13.45      2.90 o 
  -5  -3   1      175.96      172.83     12.73 o 
  -4  -3   1       96.94      106.44      7.59 o 
  -3  -3   1      130.38      128.34      8.96 o 
  -2  -3   1      319.34      328.98     14.45 o 
  -1  -3   1      833.66      879.59     14.69 o 
   0  -3   1      608.27      574.07      6.57 o 
   1  -3   1      578.59      614.19     16.05 o 
   2  -3   1      237.02      258.79     11.48 o 
   3  -3   1      329.89      322.73     20.81 o 
   4  -3   1        1.65        2.24      0.65 o 
   5  -3   1       28.04       24.13      3.56 o 
   6  -3   1       20.47       20.55      3.58 o 
  -7  -2   1        0.32        0.28      3.87 o 
  -6  -2   1      115.08      104.66      8.18 o 
  -5  -2   1        0.18        1.35      1.05 o 
  -4  -2   1      347.30      355.43     20.50 o 
  -3  -2   1       95.65       95.86      7.38 o 
  -2  -2   1     1510.56     1524.70     71.18 o 
  -1  -2   1     2037.08     1878.76     61.38 o 
   0  -2   1       11.50       11.37      0.30 o 
   1  -2   1     1832.99     1537.28     88.71 o 
   2  -2   1      101.61      123.37      3.86 o 
   3  -2   1       25.46       31.83      1.94 o 
   4  -2   1       56.73       53.69      3.32 o 
   5  -2   1       13.99       16.49      2.85 o 
   6  -2   1       30.04       28.03      3.73 o 
  -7  -1   1       19.53       18.79     10.32 o 
  -6  -1   1       10.42       10.63      2.05 o 
  -5  -1   1       61.52       61.43      4.70 o 
  -4  -1   1      210.95      213.76     12.34 o 
  -3  -1   1      255.77      252.59     18.45 o 
  -2  -1   1     1082.36     1087.63     36.03 o 
  -1  -1   1      677.73      589.95     12.84 o 
   0  -1   1      379.35      373.32      6.04 o 
   1  -1   1      438.12      396.73      9.43 o 
   2  -1   1       37.89       36.36      1.40 o 
   3  -1   1      217.92      238.50      9.68 o 
   4  -1   1      106.65      110.90      5.82 o 
   5  -1   1      151.29      145.78      8.00 o 
   6  -1   1        7.03        7.15      1.64 o 
   7  -1   1       24.25       22.80     15.82 o 
  -7   0   1        6.60       13.25      9.04 o 
  -6   0   1       16.89       12.76      5.55 o 
  -5   0   1        1.34        2.44      0.93 o 
  -4   0   1      581.98      610.59     56.96 o 
  -3   0   1      410.20      390.11     16.83 o 
  -2   0   1        1.13        0.54      0.40 o 
  -1   0   1      339.59      303.25      7.66 o 
   0   0   1       12.90       17.18      1.09 o 
   1   0   1     1406.69     1193.22     22.31 o 
   2   0   1      734.98      718.00     26.28 o 
   3   0   1      280.12      273.98     11.47 o 
   4   0   1        4.23        5.68      1.57 o 
   5   0   1        4.35        5.94      1.13 o 
   6   0   1       17.19       14.48      2.66 o 
   7   0   1       15.51       20.91     11.56 o 
  -7   1   1       19.54       18.02     10.60 o 
  -6   1   1       10.40       12.79      5.39 o 
  -5   1   1       61.55       59.49      3.99 o 
  -4   1   1      210.82      233.03     10.88 o 
  -3   1   1      255.72      258.36     10.10 o 
  -2   1   1     1082.68     1100.81     45.50 o 
  -1   1   1      678.00      577.93      8.09 o 
   0   1   1      378.23      362.55      4.83 o 
   1   1   1      437.99      403.82      6.39 o 
   2   1   1       38.04       37.62      1.32 o 
   3   1   1      217.92      237.20      8.86 o 
   4   1   1      106.76      106.09      5.44 o 
   5   1   1      151.48      157.39     13.78 o 
   6   1   1        7.03        6.39      1.65 o 
   7   1   1       24.25       32.73     15.95 o 
  -7   2   1        0.32        0.51      2.55 o 
  -6   2   1      115.11      122.65     18.65 o 
  -5   2   1        0.18        0.33      0.49 o 
  -4   2   1      347.09      370.51     14.89 o 
  -3   2   1       96.08       97.58      3.02 o 
  -2   2   1     1510.67     1557.73     29.09 o 
  -1   2   1     2037.63     1851.76     32.97 o 
   0   2   1       11.46       11.33      0.51 o 
   1   2   1     1833.60     1608.51     32.47 o 
   2   2   1      101.55      115.14      3.47 o 
   3   2   1       25.29       27.12      1.33 o 
   4   2   1       56.55       54.61      2.91 o 
   5   2   1       14.00       13.04      1.54 o 
   6   2   1       30.02       29.35      4.32 o 
  -7   3   1        7.27        7.36      4.24 o 
  -6   3   1       12.07       12.93      4.92 o 
  -5   3   1      176.00      164.02     23.11 o 
  -4   3   1       97.11      102.15     13.60 o 
  -3   3   1      130.04      137.65      4.91 o 
  -2   3   1      319.21      335.42     15.87 o 
  -1   3   1      833.37      880.35     28.44 o 
   0   3   1      607.69      576.47     13.38 o 
   1   3   1      578.77      621.04     17.08 o 
   2   3   1      236.90      242.90     10.47 o 
   3   3   1      330.52      337.36     17.27 o 
   4   3   1        1.63        2.70      1.09 o 
   5   3   1       28.01       29.35      4.08 o 
   6   3   1       20.53       19.67      3.24 o 
  -7   4   1        0.47       -0.26      1.83 o 
  -6   4   1       24.50       21.72      6.66 o 
  -5   4   1        4.21        5.59      3.33 o 
  -4   4   1       35.92       32.53      6.58 o 
  -3   4   1      132.34      138.02      9.00 o 
  -2   4   1       73.97       69.50      4.10 o 
  -1   4   1      542.40      550.47     27.93 o 
   0   4   1       43.96       40.86      1.20 o 
   1   4   1      283.53      277.21      6.26 o 
   2   4   1      296.63      302.11     21.27 o 
   3   4   1      167.44      203.57     11.40 o 
   4   4   1       93.48       93.21      3.97 o 
   5   4   1       21.33       25.42      1.77 o 
   6   4   1        8.59        8.41      1.94 o 
  -7   5   1        8.43        6.43      6.95 o 
  -6   5   1        7.09        9.35      3.38 o 
  -5   5   1      180.59      176.12     21.32 o 
  -4   5   1        3.62        2.31      1.63 o 
  -3   5   1       18.28       21.08      2.96 o 
  -2   5   1      152.30      157.52     10.77 o 
  -1   5   1      531.16      562.59     14.27 o 
   0   5   1     1105.70     1020.82     21.31 o 
   1   5   1       89.63       86.33      1.70 o 
   2   5   1      184.34      184.46     13.81 o 
   3   5   1      129.87      142.55      4.70 o 
   4   5   1        4.33        4.17      0.75 o 
   5   5   1       29.59       33.49      3.46 o 
   6   5   1        0.32        1.57      1.33 o 
  -6   6   1       16.23       14.42      5.34 o 
  -5   6   1       52.59       60.07      8.38 o 
  -4   6   1       73.28       78.67      7.55 o 
  -3   6   1       49.17       54.85      4.57 o 
  -2   6   1      175.25      191.57      6.77 o 
  -1   6   1      201.88      211.68      5.41 o 
   0   6   1      303.68      328.10      7.76 o 
   1   6   1       68.33       68.47      1.36 o 
   2   6   1      120.35      124.73      9.14 o 
   3   6   1       53.83       55.38      2.17 o 
   4   6   1        6.52        7.79      0.81 o 
   5   6   1       80.13       93.35      7.67 o 
   6   6   1        3.16        5.42      2.24 o 
  -6   7   1       83.23       73.36     12.78 o 
  -5   7   1       79.26       77.27      9.94 o 
  -4   7   1      139.50      140.70     11.29 o 
  -3   7   1       74.82       70.19      5.21 o 
  -2   7   1        0.75        0.50      0.38 o 
  -1   7   1      143.84      144.92      5.81 o 
   0   7   1      337.01      371.95     12.78 o 
   1   7   1      150.87      147.29      3.05 o 
   2   7   1      206.43      223.01     16.27 o 
   3   7   1       15.43       19.93      3.03 o 
   4   7   1      158.41      158.30      6.38 o 
   5   7   1        6.28        8.88      2.42 o 
   6   7   1       16.69       26.78      6.39 o 
  -6   8   1       41.32       49.70      7.52 o 
  -5   8   1        9.78       11.20      3.03 o 
  -4   8   1       45.16       44.58      4.78 o 
  -3   8   1      202.50      217.78     12.64 o 
  -2   8   1       15.36       17.15      1.42 o 
  -1   8   1      228.70      226.40      6.41 o 
   0   8   1      157.23      167.38      4.65 o 
   1   8   1       13.23       12.42      0.49 o 
   2   8   1       51.99       56.09      4.96 o 
   3   8   1        4.06        3.70      0.67 o 
   4   8   1       90.05      117.50     24.82 o 
   5   8   1       20.10       29.44      7.28 o 
   6   8   1       23.00       40.78      9.07 o 
  -6   9   1       31.27       31.93      5.68 o 
  -5   9   1        1.57        2.25      2.08 o 
  -4   9   1       43.58       44.86      4.08 o 
  -3   9   1      169.66      177.71      9.83 o 
  -2   9   1      163.89      154.56      7.41 o 
  -1   9   1      122.43      134.76      6.37 o 
   0   9   1       39.85       40.64      1.48 o 
   1   9   1        4.52        5.46      0.70 o 
   2   9   1      111.47      107.24      4.95 o 
   3   9   1       81.65       86.58      4.96 o 
   4   9   1       21.99       27.70      7.20 o 
   5   9   1        6.79        7.22      2.55 o 
  -6  10   1       14.51       16.66      5.47 o 
  -5  10   1       16.87       16.36      3.31 o 
  -4  10   1       10.07        9.56      1.86 o 
  -3  10   1      175.22      167.50     11.24 o 
  -2  10   1       99.94       99.58      5.56 o 
  -1  10   1       52.28       57.11      7.64 o 
   0  10   1       76.84       79.00      2.73 o 
   1  10   1       84.90       81.28      3.12 o 
   2  10   1       27.91       31.87      1.99 o 
   3  10   1      103.44      104.62      4.71 o 
   4  10   1        1.39        1.18      0.79 o 
   5  10   1        1.07        1.44      0.96 o 
  -5  11   1       20.57       18.28      3.12 o 
  -4  11   1        0.11        2.30      2.15 o 
  -3  11   1       74.37       69.65      6.28 o 
  -2  11   1       28.55       27.71      2.42 o 
  -1  11   1       32.06       36.01      6.24 o 
   0  11   1       18.67       18.87      1.11 o 
   1  11   1       89.70       84.26      3.38 o 
   2  11   1       10.62       10.62      1.08 o 
   3  11   1        0.74        1.82      1.06 o 
   4  11   1        4.39        5.60      1.58 o 
   5  11   1       16.33       12.03      2.00 o 
  -5  12   1       10.65       14.01      3.58 o 
  -4  12   1       25.34       24.78      2.93 o 
  -3  12   1        4.42        5.36      1.99 o 
  -2  12   1       80.12       85.17     14.34 o 
  -1  12   1       82.22       90.12      5.19 o 
   0  12   1        5.47        5.41      0.91 o 
   1  12   1       39.86       35.88      1.97 o 
   2  12   1       11.38        9.92      1.37 o 
   3  12   1       12.69       10.96      1.29 o 
   4  12   1       35.91       34.33      3.13 o 
  -4  13   1        6.92        5.62      4.42 o 
  -3  13   1       13.97       13.94      1.58 o 
  -2  13   1       58.42       63.38     12.28 o 
  -1  13   1       14.98       16.24      1.53 o 
   0  13   1        1.82        1.71      0.48 o 
   1  13   1        8.38        8.69      0.94 o 
   2  13   1        9.60        9.60      1.15 o 
   3  13   1        3.74        3.79      0.94 o 
   4  13   1        0.57       -0.08      0.62 o 
  -4  14   1        9.29       18.41      4.85 o 
  -3  14   1        1.36        3.68      2.25 o 
  -2  14   1       46.69       44.63      3.85 o 
  -1  14   1        1.06        0.48      0.67 o 
   0  14   1        4.06        2.95      0.74 o 
   1  14   1        1.59        3.27      0.70 o 
   2  14   1        7.66        8.70      1.11 o 
   3  14   1        1.60        2.56      0.86 o 
  -3  15   1       11.69       13.61      2.25 o 
  -2  15   1       30.10       32.94      3.17 o 
  -1  15   1       23.27       20.90      8.73 o 
   0  15   1       49.40       48.42      2.66 o 
   1  15   1        0.89        0.50      0.68 o 
   2  15   1       18.49       19.82      1.75 o 
   3  15   1       16.47       18.56      2.20 o 
  -2  16   1        2.53       12.06      5.96 o 
  -1  16   1       28.42       31.73      3.01 o 
   0  16   1        4.17        3.64      3.61 o 
   1  16   1        6.95        6.16      1.71 o 
   2  16   1        3.70        2.65      1.20 o 
  -2 -16   2       25.98       24.79      4.12 o 
  -1 -16   2        7.98        8.44      2.11 o 
   0 -16   2       14.61       13.58      7.34 o 
   1 -16   2       15.68       13.94      4.63 o 
  -3 -15   2        3.10        5.00      2.21 o 
  -2 -15   2       20.07       19.65      2.68 o 
  -1 -15   2        7.14        7.48      1.81 o 
   0 -15   2        1.15        0.16      1.26 o 
   1 -15   2       16.98       18.22      4.56 o 
   2 -15   2       25.98       24.87      6.27 o 
  -4 -14   2       14.83       19.59      4.46 o 
  -3 -14   2        5.11        7.16      2.26 o 
  -2 -14   2       17.19       18.77      2.45 o 
  -1 -14   2       13.08       13.80      1.56 o 
   0 -14   2       76.99       70.59      7.71 o 
   1 -14   2        6.27        6.35      2.39 o 
   2 -14   2       25.53       24.87      5.48 o 
   3 -14   2        0.06       -0.33      2.20 o 
  -4 -13   2       19.66       27.13      5.42 o 
  -3 -13   2       12.49       15.03      3.13 o 
  -2 -13   2       43.35       43.84      3.98 o 
  -1 -13   2        7.40        8.81      1.19 o 
   0 -13   2        7.70        5.86      2.13 o 
   1 -13   2       21.65       20.43      3.61 o 
   2 -13   2        4.85        4.70      2.27 o 
   3 -13   2       10.89        7.99      3.66 o 
   4 -13   2        6.77        6.26      3.29 o 
  -5 -12   2       44.37       57.43     10.59 o 
  -4 -12   2        9.56       13.61      3.41 o 
  -3 -12   2        1.93       29.72      9.61 o 
  -2 -12   2        2.86        2.59      1.51 o 
  -1 -12   2       56.94       54.07      5.50 o 
   0 -12   2       16.36       15.08      2.44 o 
   1 -12   2       37.79       34.72      5.35 o 
   2 -12   2       36.30       34.55      3.60 o 
   3 -12   2       15.61       13.48      2.72 o 
   4 -12   2        0.12        1.15      1.85 o 
  -5 -11   2        5.48        5.18      2.99 o 
  -4 -11   2        4.57        4.64      2.70 o 
  -3 -11   2       12.76       14.08      3.18 o 
  -2 -11   2        2.97        3.15      1.01 o 
  -1 -11   2       46.33       41.48      4.26 o 
   0 -11   2        9.81        9.02      0.67 o 
   1 -11   2       30.88       30.77      2.21 o 
   2 -11   2       43.57       41.25      3.79 o 
   3 -11   2       30.80       36.38      4.22 o 
   4 -11   2        4.21        5.24      3.02 o 
  -6 -10   2       31.06       31.85      5.60 o 
  -5 -10   2       41.37       44.83      8.64 o 
  -4 -10   2        1.23        1.96      1.63 o 
  -3 -10   2        6.62        9.06      1.93 o 
  -2 -10   2      316.03      298.24     11.60 o 
  -1 -10   2       34.31       31.78      2.89 o 
   0 -10   2        6.50        6.21      1.09 o 
   1 -10   2        2.53        2.26      1.10 o 
   2 -10   2      129.46      135.93      8.77 o 
   3 -10   2       29.93       30.84      3.95 o 
   4 -10   2        3.59        3.56      1.92 o 
   5 -10   2       13.12       12.80      5.61 o 
  -6  -9   2        1.67        2.33      2.04 o 
  -5  -9   2       28.23       30.94      5.39 o 
  -4  -9   2        5.75        6.08      1.90 o 
  -3  -9   2       40.09       39.60      4.88 o 
  -2  -9   2      196.84      178.74      8.69 o 
  -1  -9   2       36.19       34.86      2.93 o 
   0  -9   2      111.30      117.20      3.80 o 
   1  -9   2       29.70       29.93      1.92 o 
   2  -9   2      203.07      213.78     13.09 o 
   3  -9   2      163.58      165.53     12.35 o 
   4  -9   2       53.62       56.98      7.57 o 
   5  -9   2        4.27        4.54      2.52 o 
  -6  -8   2       11.03       11.70      3.37 o 
  -5  -8   2        0.60        1.79      1.91 o 
  -4  -8   2        5.80        5.93      2.60 o 
  -3  -8   2       73.27       68.58      5.17 o 
  -2  -8   2       40.74       35.85      1.48 o 
  -1  -8   2      151.40      147.87      8.29 o 
   0  -8   2      152.30      142.89      4.17 o 
   1  -8   2      477.73      487.12     21.19 o 
   2  -8   2       79.35       78.49      5.66 o 
   3  -8   2        7.76        8.36      1.91 o 
   4  -8   2        1.04        2.06      1.43 o 
   5  -8   2       13.11       11.29      3.84 o 
  -6  -7   2       11.17        8.79      3.10 o 
  -5  -7   2       16.35       13.55      3.55 o 
  -4  -7   2       39.34       35.01      4.31 o 
  -3  -7   2       26.29       28.29      3.28 o 
  -2  -7   2       14.99       15.19      0.66 o 
  -1  -7   2       94.37       94.07      4.96 o 
   0  -7   2       55.48       62.41      1.87 o 
   1  -7   2       95.20      103.26      4.95 o 
   2  -7   2       60.70       57.99      4.17 o 
   3  -7   2       14.32       18.30      2.67 o 
   4  -7   2       38.05       36.87      4.71 o 
   5  -7   2       21.41       25.07      4.51 o 
   6  -7   2        0.05        0.51      1.44 o 
  -6  -6   2        6.13        5.25      2.33 o 
  -5  -6   2       22.74       25.15      8.91 o 
  -4  -6   2       24.38       24.66      3.42 o 
  -3  -6   2        3.20        5.29      1.16 o 
  -2  -6   2      147.01      144.07      3.26 o 
  -1  -6   2      170.94      158.12      7.06 o 
   0  -6   2     1033.21     1081.88     28.48 o 
   1  -6   2      276.57      298.79     12.92 o 
   2  -6   2       84.32       98.63      6.00 o 
   3  -6   2       59.56       58.86      5.55 o 
   4  -6   2       18.51       18.81      3.43 o 
   5  -6   2       44.88       41.14      5.80 o 
   6  -6   2        2.68        1.26      2.26 o 
  -7  -5   2       22.70       25.59      9.27 o 
  -6  -5   2       10.55       11.56      3.26 o 
  -5  -5   2       23.67       22.20      5.67 o 
  -4  -5   2       78.32       68.94      6.55 o 
  -3  -5   2       76.55       68.41      4.74 o 
  -2  -5   2       35.15       36.95      4.65 o 
  -1  -5   2      841.27      809.11     30.32 o 
   0  -5   2       41.65       41.31      1.72 o 
   1  -5   2        7.76        7.31      0.92 o 
   2  -5   2      238.89      264.64     14.48 o 
   3  -5   2       95.60       95.94      7.55 o 
   4  -5   2       58.29       56.58      5.71 o 
   5  -5   2        1.26        1.52      1.34 o 
   6  -5   2       24.81       21.44      4.64 o 
  -7  -4   2        4.52        8.61      5.76 o 
  -6  -4   2        1.56        1.13      1.48 o 
  -5  -4   2       19.25       20.46      3.21 o 
  -4  -4   2       36.65       33.98      4.20 o 
  -3  -4   2       13.88       15.46      1.83 o 
  -2  -4   2      205.48      204.60      8.77 o 
  -1  -4   2      888.76      885.23     54.47 o 
   0  -4   2      759.16      769.36     20.80 o 
   1  -4   2      195.71      198.98      9.68 o 
   2  -4   2       89.34      117.51      6.82 o 
   3  -4   2       70.52       73.65      5.67 o 
   4  -4   2       48.38       48.32      5.02 o 
   5  -4   2        1.81        2.80      1.65 o 
   6  -4   2       16.34       11.72      2.96 o 
  -7  -3   2       11.16       11.17      7.21 o 
  -6  -3   2        6.09        5.24      1.71 o 
  -5  -3   2        3.38        3.19      1.66 o 
  -4  -3   2        5.47        7.02      2.06 o 
  -3  -3   2      312.60      343.47     20.23 o 
  -2  -3   2       87.67       81.52      1.48 o 
  -1  -3   2      235.13      240.96      9.94 o 
   0  -3   2      130.56      142.74      3.27 o 
   1  -3   2       38.25       42.34      2.37 o 
   2  -3   2       37.92       38.73      2.94 o 
   3  -3   2      387.78      406.69     24.58 o 
   4  -3   2       26.85       28.05      3.44 o 
   5  -3   2       18.35       20.35      3.07 o 
   6  -3   2        1.78        2.37      1.58 o 
  -7  -2   2        2.47        1.80      4.66 o 
  -6  -2   2       16.86       15.54      3.75 o 
  -5  -2   2        1.24        1.72      1.98 o 
  -4  -2   2        2.76        3.41      1.64 o 
  -3  -2   2      470.57      473.58     17.29 o 
  -2  -2   2      507.88      521.60     12.11 o 
  -1  -2   2     1050.49     1035.07     79.11 o 
   0  -2   2      201.18      233.79      6.56 o 
   1  -2   2      446.72      451.64     15.31 o 
   2  -2   2      171.22      175.70      9.31 o 
   3  -2   2       75.87       76.80      2.08 o 
   4  -2   2      111.68      106.34      8.15 o 
   5  -2   2        1.04        0.13      1.29 o 
   6  -2   2        1.59        2.31      1.65 o 
  -7  -1   2        0.84        4.45      8.42 o 
  -6  -1   2       20.37       19.87      7.25 o 
  -5  -1   2       10.75       11.81      3.97 o 
  -4  -1   2       19.98       18.94      4.66 o 
  -3  -1   2      706.03      728.14     30.65 o 
  -2  -1   2      295.69      325.33      9.57 o 
  -1  -1   2      829.41      787.59     21.38 o 
   0  -1   2       54.84       53.24      1.34 o 
   1  -1   2      875.35      868.27     28.41 o 
   2  -1   2       85.47       92.34      5.50 o 
   3  -1   2      109.46      112.68      3.25 o 
   4  -1   2      283.55      262.32      8.60 o 
   5  -1   2       44.74       44.14      5.02 o 
   6  -1   2        4.64        5.26      1.68 o 
  -7   0   2        6.02        6.50      5.46 o 
  -6   0   2       16.24       13.83      6.54 o 
  -5   0   2       74.26       71.65      5.06 o 
  -4   0   2        1.79        1.34      0.69 o 
  -3   0   2      108.49      113.89      5.65 o 
  -2   0   2      409.16      439.91     13.29 o 
  -1   0   2        1.03        1.39      0.28 o 
   0   0   2     5996.75     3526.12    102.38 o 
   1   0   2      417.12      417.81     12.63 o 
   2   0   2      662.43      704.08     19.05 o 
   3   0   2        3.28        1.85      0.67 o 
   4   0   2        2.43        2.91      0.64 o 
   5   0   2       32.26       32.25      3.60 o 
   6   0   2        9.96        7.81      3.04 o 
  -7   1   2        0.83        3.03      4.40 o 
  -6   1   2       20.35       13.40      7.12 o 
  -5   1   2       10.75       12.27      1.51 o 
  -4   1   2       20.07       19.40      1.31 o 
  -3   1   2      706.25      764.62     37.93 o 
  -2   1   2      295.71      338.67     11.93 o 
  -1   1   2      829.42      782.53     15.77 o 
   0   1   2       54.90       51.39      3.46 o 
   1   1   2      875.95      900.86     26.83 o 
   2   1   2       85.57       95.10      2.65 o 
   3   1   2      109.48      110.56      3.69 o 
   4   1   2      283.76      254.33     17.45 o 
   5   1   2       44.73       41.62      2.22 o 
   6   1   2        4.66        3.99      1.33 o 
  -7   2   2        2.50        1.81      3.58 o 
  -6   2   2       16.83       15.41      7.30 o 
  -5   2   2        1.25        0.90      2.33 o 
  -4   2   2        2.73        5.35      1.56 o 
  -3   2   2      470.42      481.56     46.08 o 
  -2   2   2      508.03      535.25     28.23 o 
  -1   2   2     1050.38      994.91     19.83 o 
   0   2   2      200.90      230.76      5.96 o 
   1   2   2      447.01      450.72     13.18 o 
   2   2   2      171.21      182.20      4.47 o 
   3   2   2       75.87       76.94      2.79 o 
   4   2   2      111.49      101.98      6.66 o 
   5   2   2        1.03        0.66      0.42 o 
   6   2   2        1.60        1.83      5.11 o 
  -7   3   2       11.15       15.44      8.37 o 
  -6   3   2        6.11        5.86      3.91 o 
  -5   3   2        3.41        3.62      3.01 o 
  -4   3   2        5.44        7.72      2.17 o 
  -3   3   2      312.57      363.93     21.49 o 
  -2   3   2       87.45       92.55      4.72 o 
  -1   3   2      235.52      248.07      5.93 o 
   0   3   2      130.76      134.17      3.65 o 
   1   3   2       38.30       40.38      1.65 o 
   2   3   2       37.84       38.35      1.38 o 
   3   3   2      387.85      389.07     12.90 o 
   4   3   2       26.90       24.38      1.77 o 
   5   3   2       18.34       17.52      1.43 o 
   6   3   2        1.76        3.14      5.12 o 
  -7   4   2        4.55        4.19      5.23 o 
  -6   4   2        1.56        3.34      2.93 o 
  -5   4   2       19.20       21.28      6.80 o 
  -4   4   2       36.85       40.05      4.42 o 
  -3   4   2       13.86       13.74      2.02 o 
  -2   4   2      205.35      217.83     10.29 o 
  -1   4   2      888.70      892.12     18.05 o 
   0   4   2      759.30      795.41     23.32 o 
   1   4   2      195.33      209.46      5.08 o 
   2   4   2       89.14      104.93      3.35 o 
   3   4   2       70.53       69.03      2.64 o 
   4   4   2       48.49       42.52      2.15 o 
   5   4   2        1.79        1.93      0.51 o 
   6   4   2       16.42       10.51      7.23 o 
  -7   5   2       22.67       24.41     12.52 o 
  -6   5   2       10.53       15.93      6.49 o 
  -5   5   2       23.65       23.18      4.30 o 
  -4   5   2       78.22       80.70      8.06 o 
  -3   5   2       76.51       71.47      7.13 o 
  -2   5   2       35.22       35.82      2.42 o 
  -1   5   2      841.16      795.32     15.26 o 
   0   5   2       41.67       37.37      2.34 o 
   1   5   2        7.73        7.64      0.48 o 
   2   5   2      239.13      256.36      7.60 o 
   3   5   2       95.56       92.99      3.44 o 
   4   5   2       58.24       53.87      2.47 o 
   5   5   2        1.27        0.55      0.89 o 
   6   5   2       24.78       24.00      2.63 o 
  -6   6   2        6.13        9.80      3.93 o 
  -5   6   2       22.68       23.16      4.74 o 
  -4   6   2       24.40       25.21      3.96 o 
  -3   6   2        3.22        3.39      1.83 o 
  -2   6   2      147.16      139.45      6.15 o 
  -1   6   2      170.62      163.16      3.98 o 
   0   6   2     1033.10     1051.51     37.20 o 
   1   6   2      276.46      291.95     11.65 o 
   2   6   2       84.25       91.94      3.12 o 
   3   6   2       59.54       62.62      2.47 o 
   4   6   2       18.47       17.64      1.21 o 
   5   6   2       44.81       41.34      3.70 o 
   6   6   2        2.71        3.56      1.18 o 
  -6   7   2       11.25       16.21      4.92 o 
  -5   7   2       16.38       15.17      3.48 o 
  -4   7   2       39.30       34.51      4.73 o 
  -3   7   2       26.23       31.36      4.95 o 
  -2   7   2       15.07       16.54      1.13 o 
  -1   7   2       94.74       91.18      2.27 o 
   0   7   2       55.54       61.98      2.66 o 
   1   7   2       95.00      105.68      2.26 o 
   2   7   2       60.63       58.55      2.18 o 
   3   7   2       14.36       14.11      0.99 o 
   4   7   2       37.99       36.50      2.84 o 
   5   7   2       21.38       25.69      2.89 o 
   6   7   2        0.05        0.58      0.82 o 
  -6   8   2       11.07       11.10      4.01 o 
  -5   8   2        0.59        0.75      1.51 o 
  -4   8   2        5.83        6.75      2.04 o 
  -3   8   2       73.19       72.46      4.93 o 
  -2   8   2       40.80       41.75      7.42 o 
  -1   8   2      151.40      148.89      3.52 o 
   0   8   2      152.36      146.66      6.13 o 
   1   8   2      478.03      506.62     20.75 o 
   2   8   2       79.34       80.19      3.21 o 
   3   8   2        7.73        8.30      0.84 o 
   4   8   2        1.05        1.66      0.76 o 
   5   8   2       13.12       14.17      1.97 o 
  -6   9   2        1.66        1.56      2.24 o 
  -5   9   2       28.18       26.44      4.48 o 
  -4   9   2        5.78        6.71      1.73 o 
  -3   9   2       40.27       41.22      3.02 o 
  -2   9   2      196.29      190.38      6.85 o 
  -1   9   2       36.16       35.76      1.13 o 
   0   9   2      111.28      119.37      4.32 o 
   1   9   2       29.65       30.28      1.53 o 
   2   9   2      202.72      196.20      7.38 o 
   3   9   2      163.78      158.57      7.86 o 
   4   9   2       53.62       46.72      3.87 o 
   5   9   2        4.23        3.79      1.21 o 
  -5  10   2       41.35       44.31      5.39 o 
  -4  10   2        1.23        4.47      1.45 o 
  -3  10   2        6.67        8.36      1.25 o 
  -2  10   2      316.21      284.98     15.71 o 
  -1  10   2       34.22       34.73      1.26 o 
   0  10   2        6.52        6.39      0.95 o 
   1  10   2        2.53        2.30      0.28 o 
   2  10   2      129.52      136.31      5.74 o 
   3  10   2       29.96       31.94      2.03 o 
   4  10   2        3.56        3.71      1.03 o 
   5  10   2       13.10       11.25      2.35 o 
  -5  11   2        5.47        6.62      3.17 o 
  -4  11   2        4.59        3.79      1.05 o 
  -3  11   2       12.75       13.12      1.31 o 
  -2  11   2        2.98        3.41      0.88 o 
  -1  11   2       46.38       45.51      2.75 o 
   0  11   2        9.83        9.37      0.78 o 
   1  11   2       30.98       28.43      1.25 o 
   2  11   2       43.61       41.23      2.70 o 
   3  11   2       30.85       29.66      1.99 o 
   4  11   2        4.26        5.10      1.76 o 
  -5  12   2       44.39       48.89      7.47 o 
  -4  12   2        9.51        8.46      2.87 o 
  -3  12   2        1.96       -0.03      3.57 o 
  -2  12   2        2.84        1.69      1.12 o 
  -1  12   2       56.97       53.89      7.98 o 
   0  12   2       16.43       15.04      1.14 o 
   1  12   2       37.69       39.78      2.81 o 
   2  12   2       36.31       33.66      2.49 o 
   3  12   2       15.57       15.15      1.63 o 
   4  12   2        0.11        0.56      0.76 o 
  -4  13   2       19.69       20.19      4.32 o 
  -3  13   2       12.45       16.11      3.36 o 
  -2  13   2       43.31       47.90      5.19 o 
  -1  13   2        7.39       11.07      3.90 o 
   0  13   2        7.70        9.10      0.93 o 
   1  13   2       21.60       23.14      2.18 o 
   2  13   2        4.82        3.70      0.75 o 
   3  13   2       10.85        9.96      1.33 o 
   4  13   2        6.76        4.54      1.87 o 
  -4  14   2       14.82       16.74      4.23 o 
  -3  14   2        5.10        6.61      2.09 o 
  -2  14   2       17.19       17.41      6.38 o 
  -1  14   2       13.08       11.78      3.28 o 
   0  14   2       77.02       70.11      3.47 o 
   1  14   2        6.27        7.67      1.59 o 
   2  14   2       25.54       25.32      2.48 o 
   3  14   2        0.06       -0.35      0.61 o 
  -3  15   2        3.12        3.73      2.63 o 
  -2  15   2       20.09       18.68      2.74 o 
  -1  15   2        7.14        7.68      1.54 o 
   0  15   2        1.15        0.10      0.74 o 
   1  15   2       17.01       18.45      2.46 o 
   2  15   2       25.95       26.36      3.79 o 
  -2  16   2       25.93       25.56      3.08 o 
  -1  16   2        7.98       10.57      6.12 o 
   0  16   2       14.58       10.07      1.93 o 
   1  16   2       15.62       17.43      2.44 o 
  -2 -15   3       21.99       25.00      4.20 o 
  -1 -15   3        0.39        0.37      0.84 o 
   0 -15   3       21.04       16.39     12.24 o 
   1 -15   3        2.52        0.88      2.14 o 
  -3 -14   3       21.23       25.37      3.45 o 
  -2 -14   3       12.06       11.74      2.36 o 
  -1 -14   3        0.94        2.42      4.90 o 
   0 -14   3       17.28       16.67      4.20 o 
   1 -14   3        6.98        9.06      2.68 o 
   2 -14   3       15.06       11.10      3.28 o 
  -4 -13   3       26.04       29.33      5.02 o 
  -3 -13   3       25.15       26.94      3.45 o 
  -2 -13   3       20.71       19.21      5.25 o 
  -1 -13   3        5.14        7.34      1.94 o 
   0 -13   3        0.81        0.86      1.49 o 
   1 -13   3        4.99        8.60      2.18 o 
   2 -13   3       29.42       25.61      4.45 o 
   3 -13   3        5.26        3.57      2.60 o 
  -5 -12   3       13.36       14.33      4.11 o 
  -4 -12   3       42.90       46.84      5.79 o 
  -3 -12   3        0.98        4.14      1.67 o 
  -2 -12   3       15.94       15.42      2.06 o 
  -1 -12   3        7.48        5.83      1.68 o 
   0 -12   3       23.91       25.40      3.55 o 
   1 -12   3       46.90       40.96      5.99 o 
   2 -12   3       15.08       11.31      3.61 o 
   3 -12   3        5.10        4.51      3.50 o 
  -5 -11   3       17.46       14.47      4.12 o 
  -4 -11   3       14.25       19.81      3.33 o 
  -3 -11   3       50.81       49.48     10.90 o 
  -2 -11   3       20.24       21.65      2.59 o 
  -1 -11   3       23.41       21.65      2.81 o 
   0 -11   3       24.80       23.07      3.37 o 
   1 -11   3       73.18       76.54      7.62 o 
   2 -11   3       32.73       30.78      4.52 o 
   3 -11   3        4.12        5.36      2.69 o 
   4 -11   3        0.29        1.01      1.76 o 
  -5 -10   3       20.72       21.43      4.45 o 
  -4 -10   3        8.21        8.10      2.55 o 
  -3 -10   3       25.68       23.31      2.55 o 
  -2 -10   3       49.08       48.84      5.50 o 
  -1 -10   3       52.44       51.62      3.94 o 
   0 -10   3        2.50        2.71      1.34 o 
   1 -10   3      116.40      108.14      8.96 o 
   2 -10   3        0.83        0.88      1.45 o 
   3 -10   3       89.72       90.38      9.39 o 
   4 -10   3        0.87        1.04      2.20 o 
  -6  -9   3       19.49       20.27      6.05 o 
  -5  -9   3       18.22       23.34      4.48 o 
  -4  -9   3       29.26       31.55      3.88 o 
  -3  -9   3        6.90        7.07      1.32 o 
  -2  -9   3      300.29      302.18     12.17 o 
  -1  -9   3        7.07        7.63      3.75 o 
   0  -9   3       29.42       28.32      3.03 o 
   1  -9   3       29.27       25.87      3.32 o 
   2  -9   3        0.78        1.77      0.98 o 
   3  -9   3       91.46       94.37      9.48 o 
   4  -9   3        5.67        5.64      2.65 o 
   5  -9   3        1.98        0.44      2.09 o 
  -6  -8   3       38.87       40.94      8.40 o 
  -5  -8   3        7.13        5.35      3.27 o 
  -4  -8   3       37.89       42.15      4.43 o 
  -3  -8   3       74.23       66.77      4.81 o 
  -2  -8   3      222.38      197.74      8.94 o 
  -1  -8   3        7.64        6.80      1.26 o 
   0  -8   3       65.41       61.05      4.51 o 
   1  -8   3       32.38       30.65      2.17 o 
   2  -8   3        1.23        0.88      1.06 o 
   3  -8   3        6.19        5.93      1.86 o 
   4  -8   3        4.62        3.81      2.19 o 
   5  -8   3        5.90        8.97      3.07 o 
  -6  -7   3       72.39       63.32     11.41 o 
  -5  -7   3       47.71       42.41      6.49 o 
  -4  -7   3       40.75       37.71      7.74 o 
  -3  -7   3        0.29        0.63      0.71 o 
  -2  -7   3       44.22       38.27      1.90 o 
  -1  -7   3       18.41       18.26      1.94 o 
   0  -7   3       47.80       49.25      3.62 o 
   1  -7   3        4.57        4.97      1.06 o 
   2  -7   3      124.60      119.18      8.55 o 
   3  -7   3       35.96       36.25      4.33 o 
   4  -7   3       42.82       39.18      5.95 o 
   5  -7   3       12.45       13.78      3.69 o 
  -6  -6   3        4.68        8.25      4.19 o 
  -5  -6   3       17.10       15.79      3.64 o 
  -4  -6   3       57.28       55.70      5.61 o 
  -3  -6   3      362.60      341.21     19.37 o 
  -2  -6   3       73.06       73.04      2.06 o 
  -1  -6   3      184.39      192.92     11.07 o 
   0  -6   3       66.28       69.28      7.38 o 
   1  -6   3       48.07       44.55      2.76 o 
   2  -6   3       19.02       20.63      2.43 o 
   3  -6   3       40.61       39.83      4.36 o 
   4  -6   3       16.55       16.98      3.90 o 
   5  -6   3       35.27       35.67      5.99 o 
  -7  -5   3        5.49        7.19      5.19 o 
  -6  -5   3        1.37        2.31      1.77 o 
  -5  -5   3        9.52        8.76      2.57 o 
  -4  -5   3       47.10       42.73      9.44 o 
  -3  -5   3      172.07      179.53     10.61 o 
  -2  -5   3       12.73       14.15      0.76 o 
  -1  -5   3       41.71       41.39      2.44 o 
   0  -5   3       53.55       58.43      3.49 o 
   1  -5   3       79.39       79.22      4.14 o 
   2  -5   3       95.92      101.09      7.74 o 
   3  -5   3       38.97       37.38      6.13 o 
   4  -5   3        0.66        0.07      1.19 o 
   5  -5   3        6.58       11.36      2.54 o 
  -7  -4   3        4.97        4.62      4.03 o 
  -6  -4   3        2.17        3.07      1.73 o 
  -5  -4   3       17.72       20.30      4.41 o 
  -4  -4   3       20.94       19.41      6.64 o 
  -3  -4   3       97.64       95.21      7.05 o 
  -2  -4   3       43.13       45.39      2.80 o 
  -1  -4   3      166.80      162.79      7.26 o 
   1  -4   3      127.78      129.72      5.89 o 
   2  -4   3       44.04       46.80      3.39 o 
   3  -4   3       16.08       17.41      2.95 o 
   4  -4   3        6.50        8.71      2.55 o 
   5  -4   3       12.30       12.04      2.66 o 
   6  -4   3       12.76       10.05      3.11 o 
  -7  -3   3       22.58       21.86      8.51 o 
  -6  -3   3        9.22        9.61      2.14 o 
  -5  -3   3       24.96       24.96      5.05 o 
  -4  -3   3      146.76      143.91     11.71 o 
  -3  -3   3      157.76      156.96      7.86 o 
  -2  -3   3       22.65       22.25      0.84 o 
  -1  -3   3       83.46       82.46      4.41 o 
   0  -3   3       47.26       43.74      6.98 o 
   1  -3   3       56.61       63.45      3.09 o 
   2  -3   3       20.18       22.52      2.01 o 
   3  -3   3        1.26        5.89      1.55 o 
   4  -3   3        7.86        7.48      2.40 o 
   5  -3   3       15.69       15.84      3.01 o 
   6  -3   3        2.84        0.11      3.16 o 
  -7  -2   3        2.59        1.92      4.49 o 
  -6  -2   3        7.57       11.74      4.75 o 
  -5  -2   3       25.60       26.13      8.24 o 
  -4  -2   3      152.52      152.39      7.59 o 
  -3  -2   3       64.32       69.72      2.89 o 
  -2  -2   3      904.05      878.08     22.53 o 
  -1  -2   3      681.92      670.20     44.54 o 
   0  -2   3      251.96      243.88     11.28 o 
   1  -2   3       52.09       51.24      2.68 o 
   2  -2   3      209.40      217.21     10.41 o 
   3  -2   3       21.09       22.06      3.03 o 
   4  -2   3       22.93       20.44      3.18 o 
   5  -2   3       13.86       15.30      3.43 o 
   6  -2   3        2.69        1.86      1.92 o 
  -7  -1   3        1.06        4.28      3.52 o 
  -6  -1   3       12.09        8.39      4.40 o 
  -5  -1   3      217.85      234.92     27.34 o 
  -4  -1   3       60.32       62.08      4.04 o 
  -3  -1   3        3.53        3.28      1.30 o 
  -2  -1   3      175.60      162.91      4.41 o 
  -1  -1   3      456.21      462.08     16.01 o 
   0  -1   3       66.18       66.85      1.88 o 
   1  -1   3       84.37       81.15      3.45 o 
   2  -1   3      140.53      144.07      7.78 o 
   3  -1   3        9.68       10.40      1.60 o 
   4  -1   3       28.75       28.83      4.30 o 
   5  -1   3       18.45       16.36      2.66 o 
   6  -1   3        4.88        3.79      1.82 o 
  -7   0   3        0.00       -0.26      3.61 o 
  -6   0   3        4.89        3.14      4.19 o 
  -5   0   3       20.74       18.23      2.30 o 
  -4   0   3      253.21      266.73     15.51 o 
  -3   0   3      110.38      117.27      5.47 o 
  -2   0   3       13.13       13.83      0.68 o 
  -1   0   3      638.70      712.16     17.47 o 
   0   0   3        1.66        1.40      0.25 o 
   1   0   3       27.80       25.12      1.50 o 
   2   0   3       15.15       17.86      1.69 o 
   3   0   3       82.12       80.21      4.31 o 
   4   0   3       72.02       71.60      6.23 o 
   5   0   3        0.04       -0.03      0.76 o 
   6   0   3       30.94       26.13      3.96 o 
  -7   1   3        1.06       -1.66      4.20 o 
  -6   1   3       12.05       16.19     11.07 o 
  -5   1   3      217.87      206.91     16.20 o 
  -4   1   3       60.36       65.09      5.04 o 
  -3   1   3        3.53        3.70      0.71 o 
  -2   1   3      175.37      174.03      8.03 o 
  -1   1   3      456.24      467.13      8.85 o 
   0   1   3       66.25       70.20      2.09 o 
   1   1   3       84.71       87.86      4.04 o 
   2   1   3      140.33      132.97      5.90 o 
   3   1   3        9.61        9.70      1.22 o 
   4   1   3       28.76       26.28      1.48 o 
   5   1   3       18.44       15.50      2.77 o 
   6   1   3        4.86        6.53      5.02 o 
  -7   2   3        2.57        1.35      4.05 o 
  -6   2   3        7.59       10.31      6.09 o 
  -5   2   3       25.66       26.20      4.06 o 
  -4   2   3      152.20      152.37     11.67 o 
  -3   2   3       64.23       69.43      4.14 o 
  -2   2   3      904.57      880.58     30.42 o 
  -1   2   3      682.07      702.56     13.07 o 
   0   2   3      251.73      244.91      8.62 o 
   1   2   3       52.07       53.02      2.25 o 
   2   2   3      209.25      218.99     12.21 o 
   3   2   3       21.27       22.64      1.34 o 
   4   2   3       22.90       22.09      1.47 o 
   5   2   3       13.89       14.53      2.19 o 
   6   2   3        2.69        3.06      3.55 o 
  -7   3   3       22.59       24.95      8.83 o 
  -6   3   3        9.22        7.29      5.16 o 
  -5   3   3       24.89       25.33      4.82 o 
  -4   3   3      146.98      156.74     12.23 o 
  -3   3   3      157.88      156.27     12.16 o 
  -2   3   3       22.68       23.46      3.66 o 
  -1   3   3       83.46       85.64      2.15 o 
   0   3   3       47.26       -0.39     15.65 o 
   1   3   3       56.53       62.75      2.53 o 
   2   3   3       20.20       20.12      1.52 o 
   3   3   3        1.29        3.43      1.19 o 
   4   3   3        7.85        9.27      0.92 o 
   5   3   3       15.73       15.47      1.22 o 
   6   3   3        2.86        1.77      2.61 o 
  -7   4   3        4.97        0.37      4.19 o 
  -6   4   3        2.17        4.46      4.28 o 
  -5   4   3       17.71       22.92      4.57 o 
  -4   4   3       20.86       19.35      3.26 o 
  -3   4   3       97.63      109.11      7.20 o 
  -2   4   3       43.06       49.30      2.65 o 
  -1   4   3      166.89      162.42      5.35 o 
   0   4   3       54.63        3.13      6.28 o 
   1   4   3      127.83      133.76      9.24 o 
   2   4   3       44.08       42.70      2.45 o 
   3   4   3       16.08       16.71      1.04 o 
   4   4   3        6.45        8.35      1.01 o 
   5   4   3       12.24       10.62      1.18 o 
   6   4   3       12.76        9.70      6.59 o 
  -7   5   3        5.50        6.25      5.79 o 
  -6   5   3        1.36        0.60      3.50 o 
  -5   5   3        9.52        7.68      2.91 o 
  -4   5   3       47.13       47.24      5.65 o 
  -3   5   3      172.03      179.77     11.42 o 
  -2   5   3       12.72       12.19      1.68 o 
  -1   5   3       41.56       41.29      1.85 o 
   0   5   3       53.62       55.05      2.11 o 
   1   5   3       79.36       74.81      4.15 o 
   2   5   3       95.83      101.57      4.91 o 
   3   5   3       38.86       38.00      1.91 o 
   4   5   3        0.65        0.33      0.38 o 
   5   5   3        6.55        6.57      0.94 o 
  -6   6   3        4.69        7.56      5.49 o 
  -5   6   3       17.06       16.89      4.42 o 
  -4   6   3       57.25       58.36      7.89 o 
  -3   6   3      362.39      362.84     20.81 o 
  -2   6   3       73.31       72.54      5.18 o 
  -1   6   3      184.19      195.82      7.62 o 
   0   6   3       66.42       65.98      2.62 o 
   1   6   3       48.01       43.74      2.96 o 
   2   6   3       18.98       17.84      1.40 o 
   3   6   3       40.67       38.65      2.08 o 
   4   6   3       16.65       18.62      1.38 o 
   5   6   3       35.36       33.69      3.12 o 
  -6   7   3       72.29       75.02     11.05 o 
  -5   7   3       47.80       44.60      6.23 o 
  -4   7   3       40.73       34.86      4.70 o 
  -3   7   3        0.28       -0.09      0.70 o 
  -2   7   3       44.20       41.03      4.33 o 
  -1   7   3       18.42       21.16      1.35 o 
   0   7   3       47.68       50.75      2.29 o 
   1   7   3        4.58        5.99      1.27 o 
   2   7   3      124.82      111.24      7.54 o 
   3   7   3       35.97       35.94      1.95 o 
   4   7   3       42.80       40.04      2.47 o 
   5   7   3       12.49       13.50      1.78 o 
  -6   8   3       38.86       40.54      9.46 o 
  -5   8   3        7.13        9.74      2.89 o 
  -4   8   3       37.89       40.15      4.86 o 
  -3   8   3       74.28       64.37      3.87 o 
  -2   8   3      222.44      203.49     16.38 o 
  -1   8   3        7.63        7.74      0.90 o 
   0   8   3       65.33       65.08      3.03 o 
   1   8   3       32.36       30.48      1.96 o 
   2   8   3        1.25        1.09      0.83 o 
   3   8   3        6.16        4.82      0.75 o 
   4   8   3        4.60        4.98      0.80 o 
   5   8   3        5.86        6.83      1.63 o 
  -6   9   3       19.51       19.41      7.35 o 
  -5   9   3       18.20       22.02      6.25 o 
  -4   9   3       29.31       31.13      7.19 o 
  -3   9   3        6.86        6.85      2.52 o 
  -2   9   3      300.05      316.68     25.07 o 
  -1   9   3        7.10        8.38      1.05 o 
   0   9   3       29.38       31.15      1.81 o 
   1   9   3       29.33       26.83      2.03 o 
   2   9   3        0.80        0.51      0.63 o 
   3   9   3       91.42       93.95      4.50 o 
   4   9   3        5.64        4.53      1.11 o 
   5   9   3        1.98        1.77      0.91 o 
  -5  10   3       20.75       21.38      6.15 o 
  -4  10   3        8.16       10.64      4.12 o 
  -3  10   3       25.65       23.60      4.82 o 
  -2  10   3       49.30       47.64      6.50 o 
  -1  10   3       52.57       55.03      4.49 o 
   0  10   3        2.52        2.72      0.56 o 
   1  10   3      116.26      114.93      6.01 o 
   2  10   3        0.82        1.21      0.70 o 
   3  10   3       89.66       88.97      4.29 o 
   4  10   3        0.88        1.21      0.83 o 
  -5  11   3       17.50       16.82      5.67 o 
  -4  11   3       14.19       20.32      5.08 o 
  -3  11   3       50.74       47.75      7.27 o 
  -2  11   3       20.21       21.97      3.14 o 
  -1  11   3       23.44       22.95      1.73 o 
   0  11   3       24.76       24.69      2.15 o 
   1  11   3       73.30       78.93      4.76 o 
   2  11   3       32.83       35.84      2.95 o 
   3  11   3        4.11        5.04      0.89 o 
   4  11   3        0.28        0.59      0.73 o 
  -5  12   3       13.34       14.44      7.81 o 
  -4  12   3       42.99       38.88      6.92 o 
  -3  12   3        0.97        3.37      1.96 o 
  -2  12   3       15.94       15.80      3.50 o 
  -1  12   3        7.43        6.39      1.00 o 
   0  12   3       23.89       25.08      1.93 o 
   1  12   3       46.81       46.94      3.82 o 
   2  12   3       15.12       13.60      3.26 o 
   3  12   3        5.09        5.83      1.84 o 
  -4  13   3       26.00       29.07      7.25 o 
  -3  13   3       25.15       23.52      4.00 o 
  -2  13   3       20.74       22.15      3.33 o 
  -1  13   3        5.12        6.58      1.33 o 
   0  13   3        0.80        1.11      0.78 o 
   1  13   3        5.03        5.88      1.30 o 
   2  13   3       29.44       29.79      3.28 o 
   3  13   3        5.26        5.03      1.86 o 
  -3  14   3       21.20       18.87      4.45 o 
  -2  14   3       12.03       12.70      2.70 o 
  -1  14   3        0.94        1.12      1.41 o 
   0  14   3       17.26       19.77      2.57 o 
   1  14   3        6.97        7.57      1.52 o 
   2  14   3       15.03       14.93      2.68 o 
  -2  15   3       22.02       38.03      6.54 o 
  -1  15   3        0.39       -0.13      2.05 o 
   0  15   3       20.99       22.51      3.17 o 
   1  15   3        2.55        2.07      1.27 o 
  -1 -15   4        0.26        2.60      7.95 o 
   0 -15   4        3.21        4.02      7.53 o 
  -3 -14   4        2.32        0.71      2.41 o 
  -2 -14   4       20.86       21.13      2.96 o 
  -1 -14   4        7.35        4.52      9.64 o 
   0 -14   4        6.04        5.81      9.56 o 
   1 -14   4        7.02        7.80      2.97 o 
  -4 -13   4        0.13       -1.27      1.35 o 
  -3 -13   4        1.49        2.30      1.73 o 
  -2 -13   4       41.63       41.16      4.26 o 
  -1 -13   4       20.05       24.75     14.22 o 
   0 -13   4        8.90        7.16      2.14 o 
   1 -13   4       11.21       12.27      2.80 o 
   2 -13   4        1.07        0.05      1.37 o 
  -4 -12   4        6.38        5.39      2.02 o 
  -3 -12   4       13.67       13.79      2.44 o 
  -2 -12   4       12.94       13.18      2.12 o 
  -1 -12   4       18.11       15.41      2.23 o 
   0 -12   4        4.80        4.71      1.54 o 
   1 -12   4       23.24       22.19      3.70 o 
   2 -12   4       23.63       20.14      4.05 o 
   3 -12   4        2.66        2.66      2.18 o 
  -5 -11   4        1.40        0.78      1.47 o 
  -4 -11   4       11.93       14.81      2.66 o 
  -3 -11   4       24.06       26.95      3.21 o 
  -2 -11   4        5.41        5.55      1.38 o 
  -1 -11   4       59.73       55.47      4.99 o 
   0 -11   4        6.86        6.31      2.21 o 
   1 -11   4       20.14       23.28      3.36 o 
   2 -11   4       20.64       17.68      3.66 o 
   3 -11   4        3.61        5.98      3.05 o 
  -5 -10   4        7.23        7.17      3.63 o 
  -4 -10   4       23.68       20.57      3.02 o 
  -3 -10   4        2.51        3.99      1.32 o 
  -2 -10   4       21.39       22.35      2.41 o 
  -1 -10   4       72.75       67.47      5.54 o 
   0 -10   4       66.16       65.89      6.52 o 
   1 -10   4        3.50        2.91      1.48 o 
   2 -10   4       27.11       26.65      4.33 o 
   3 -10   4        9.59       10.35      2.72 o 
   4 -10   4        4.62        6.16      3.19 o 
  -5  -9   4        0.24        0.72      1.72 o 
  -4  -9   4       28.85       28.79      4.04 o 
  -3  -9   4       54.59       49.34      4.21 o 
  -2  -9   4       39.24       41.17      3.46 o 
  -1  -9   4       94.45       85.49      6.28 o 
   0  -9   4       70.12       78.56      8.27 o 
   1  -9   4       18.13       23.69      4.51 o 
   2  -9   4      119.01      116.43     10.56 o 
   3  -9   4      102.99       97.11     10.23 o 
   4  -9   4        5.91        6.50      2.50 o 
  -6  -8   4        7.38        4.56      2.87 o 
  -5  -8   4        7.80       10.26      3.59 o 
  -4  -8   4        0.19        1.31      1.06 o 
  -3  -8   4       90.46       82.74      5.89 o 
  -2  -8   4        7.55        9.73      0.90 o 
  -1  -8   4        9.49        8.60      1.62 o 
   0  -8   4        7.73        9.05      2.54 o 
   1  -8   4      118.45      122.76     10.29 o 
   2  -8   4       94.58       96.44      8.65 o 
   3  -8   4        1.22        1.17      1.72 o 
   4  -8   4        0.63       -1.09      1.54 o 
  -6  -7   4       26.18       25.51      6.69 o 
  -5  -7   4        3.75        6.65      2.39 o 
  -4  -7   4       19.37       21.70      8.09 o 
  -3  -7   4       25.78       26.74      7.84 o 
  -2  -7   4       26.20       26.92      1.36 o 
  -1  -7   4       46.55       48.44      4.39 o 
   0  -7   4       40.17       44.44      3.98 o 
   1  -7   4      141.47      133.88      9.82 o 
   2  -7   4       47.86       44.13      4.14 o 
   3  -7   4       43.39       39.53      4.79 o 
   4  -7   4       28.84       25.43      3.93 o 
  -6  -6   4        2.73        3.17      4.47 o 
  -5  -6   4        4.72        9.29      8.00 o 
  -4  -6   4        9.96       10.95      2.35 o 
  -3  -6   4        2.72        2.23      0.86 o 
  -2  -6   4       19.37       19.85      1.65 o 
  -1  -6   4       39.56       38.80      3.03 o 
   0  -6   4       87.57       81.83      5.70 o 
   1  -6   4      112.66      119.84      9.41 o 
   2  -6   4       46.58       46.68      4.10 o 
   3  -6   4       13.17       15.32      2.68 o 
   4  -6   4       40.28       41.26      4.60 o 
   5  -6   4        5.99        8.00      3.10 o 
  -6  -5   4       25.57       18.54      6.83 o 
  -5  -5   4        4.15        6.03      2.63 o 
  -4  -5   4       44.96       38.70      4.91 o 
  -3  -5   4       53.09       46.43      6.75 o 
  -2  -5   4       68.96       67.87      2.23 o 
  -1  -5   4        0.92        1.54      0.80 o 
   0  -5   4        2.90        4.87      1.28 o 
   1  -5   4      138.85      136.73      7.39 o 
   2  -5   4      126.09      126.19      8.17 o 
   3  -5   4       44.38       45.56      4.20 o 
   4  -5   4       81.22       81.82      6.83 o 
   5  -5   4        0.35        0.97      1.50 o 
  -6  -4   4        3.99        3.78      3.76 o 
  -5  -4   4        2.65        2.00      3.28 o 
  -4  -4   4        3.64        5.91      2.18 o 
  -3  -4   4       54.40       48.81      1.72 o 
  -2  -4   4      144.43      151.99      8.16 o 
  -1  -4   4      129.70      148.59     16.02 o 
   0  -4   4       85.61       68.24     12.49 o 
   1  -4   4      128.00      128.06      6.13 o 
   2  -4   4       21.11       20.79      2.55 o 
   3  -4   4       14.91       13.06      2.23 o 
   4  -4   4       44.66       42.13      4.17 o 
   5  -4   4        2.03        1.91      1.92 o 
  -7  -3   4        1.36       -1.36      3.67 o 
  -6  -3   4        6.24        8.92      3.84 o 
  -5  -3   4        4.57        2.77      6.43 o 
  -4  -3   4       23.56       24.00      3.10 o 
  -3  -3   4      109.54      112.65      4.01 o 
  -2  -3   4       11.22       11.90      1.07 o 
  -1  -3   4      115.31      134.79      9.69 o 
   0  -3   4       35.61       32.02      1.43 o 
   1  -3   4       60.41       60.68      3.18 o 
   2  -3   4       92.90      101.84      6.08 o 
   3  -3   4       96.34       93.38      6.34 o 
   4  -3   4        0.40        2.77      1.32 o 
   5  -3   4       43.23       42.68      5.94 o 
  -7  -2   4        7.44      111.54     33.85 o 
  -6  -2   4       23.63       23.63      7.11 o 
  -5  -2   4       71.32       67.29     12.53 o 
  -4  -2   4        5.46        5.54      0.90 o 
  -3  -2   4       72.43       69.24      2.72 o 
  -2  -2   4      117.75      124.08      3.81 o 
  -1  -2   4      136.55      136.43      6.59 o 
   0  -2   4      357.13      359.15     11.75 o 
   1  -2   4       68.41       70.67      3.53 o 
   2  -2   4      184.51      196.01     10.01 o 
   3  -2   4       10.23       12.62      2.11 o 
   4  -2   4       67.47       69.41      6.33 o 
   5  -2   4       24.05       26.61      4.52 o 
  -7  -1   4        0.72        1.42      3.77 o 
  -6  -1   4        3.12        3.06      3.07 o 
  -5  -1   4       33.85       36.12      6.37 o 
  -4  -1   4       18.59       18.72      1.77 o 
  -3  -1   4      109.64      103.87      4.31 o 
  -2  -1   4      115.23      119.11      3.70 o 
  -1  -1   4      145.99      144.09      4.04 o 
   0  -1   4      137.95      140.70      7.64 o 
   1  -1   4      254.67      264.42     10.40 o 
   2  -1   4       12.70       12.63      1.74 o 
   3  -1   4       48.26       49.00      3.85 o 
   4  -1   4       86.49       83.04      8.28 o 
   5  -1   4       12.30       12.79      2.51 o 
  -7   0   4       10.41        8.81      6.08 o 
  -6   0   4       12.91       11.17      6.49 o 
  -5   0   4       75.89       70.97      6.49 o 
  -4   0   4        3.40        3.85      1.07 o 
  -3   0   4        1.76        2.68      0.56 o 
  -2   0   4       39.86       40.32      1.55 o 
  -1   0   4        3.96        2.78      0.95 o 
   0   0   4     1146.52     1122.52     33.27 o 
   1   0   4       17.43       14.83      1.35 o 
   2   0   4       60.35       58.58      3.58 o 
   3   0   4       43.53       45.88      3.93 o 
   4   0   4        1.02        3.65      1.42 o 
   5   0   4       31.69       29.71      4.28 o 
  -7   1   4        0.72        1.43      5.06 o 
  -6   1   4        3.13        5.94      4.11 o 
  -5   1   4       33.90       36.02      4.82 o 
  -4   1   4       18.57       20.10      2.39 o 
  -3   1   4      109.83      107.93      5.10 o 
  -2   1   4      115.20      120.98      6.30 o 
  -1   1   4      146.01      149.02      4.56 o 
   0   1   4      137.98      141.84      4.66 o 
   1   1   4      254.64      241.09     13.58 o 
   2   1   4       12.72       16.89      1.66 o 
   3   1   4       48.30       45.99      3.80 o 
   4   1   4       86.49       89.55      7.29 o 
   5   1   4       12.31       12.42      2.34 o 
  -7   2   4        7.43        8.05      7.77 o 
  -6   2   4       23.56       27.12      9.06 o 
  -5   2   4       71.32       63.00      6.43 o 
  -4   2   4        5.47        6.27      1.61 o 
  -3   2   4       72.47       68.07      5.58 o 
  -2   2   4      117.71      129.40      4.49 o 
  -1   2   4      136.42      143.80      3.06 o 
   0   2   4      357.22      380.37     11.98 o 
   1   2   4       68.50       75.05      3.39 o 
   2   2   4      184.52      179.87      8.28 o 
   3   2   4       10.27       11.82      1.74 o 
   4   2   4       67.44       70.34      5.67 o 
   5   2   4       24.11       25.06      3.64 o 
  -7   3   4        1.39        2.64      3.46 o 
  -6   3   4        6.26        4.88      3.52 o 
  -5   3   4        4.57        5.73      2.37 o 
  -4   3   4       23.50       25.33      4.66 o 
  -3   3   4      109.43      111.62      6.38 o 
  -2   3   4       11.21       13.12      0.92 o 
  -1   3   4      115.23      122.21      2.53 o 
   0   3   4       35.55       34.91      1.59 o 
   1   3   4       60.50       57.66      2.77 o 
   2   3   4       93.00       98.53      5.30 o 
   3   3   4       96.32       83.80      8.50 o 
   4   3   4        0.39        1.20      1.03 o 
   5   3   4       43.19       42.13      4.17 o 
  -6   4   4        3.97        3.09      2.52 o 
  -5   4   4        2.65        2.75      1.84 o 
  -4   4   4        3.68        3.54      1.92 o 
  -3   4   4       54.55       57.03      3.95 o 
  -2   4   4      144.57      163.08      6.98 o 
  -1   4   4      129.73      144.01      5.36 o 
   0   4   4       85.61       -1.52     23.26 o 
   1   4   4      127.79      128.97      6.27 o 
   2   4   4       21.08       23.02      2.16 o 
   3   4   4       14.94       14.53      1.76 o 
   4   4   4       44.69       37.35      3.20 o 
   5   4   4        2.04        3.00      1.13 o 
  -6   5   4       25.60       22.04      5.44 o 
  -5   5   4        4.13        6.26      2.54 o 
  -4   5   4       45.02       40.45      4.75 o 
  -3   5   4       53.12       51.56      4.03 o 
  -2   5   4       69.05       73.28     10.84 o 
  -1   5   4        0.92        2.03      0.56 o 
   0   5   4        2.89       16.96      9.50 o 
   1   5   4      138.96      139.41      5.78 o 
   2   5   4      126.05      134.17      6.75 o 
   3   5   4       44.48       44.74      3.09 o 
   4   5   4       81.21       71.66      5.14 o 
   5   5   4        0.35        0.45      0.76 o 
  -6   6   4        2.69        3.41      3.97 o 
  -5   6   4        4.75        5.03      2.64 o 
  -4   6   4        9.92        8.78      2.28 o 
  -3   6   4        2.73        2.91      1.56 o 
  -2   6   4       19.28       21.75      2.86 o 
  -1   6   4       39.37       40.38      2.11 o 
   0   6   4       87.71       85.44      3.68 o 
   1   6   4      112.54      106.35      5.01 o 
   2   6   4       46.66       52.24      3.20 o 
   3   6   4       13.08       14.90      1.95 o 
   4   6   4       40.26       38.66      3.87 o 
   5   6   4        6.02        5.18      3.51 o 
  -6   7   4       26.19       26.02      7.80 o 
  -5   7   4        3.75        3.23      3.29 o 
  -4   7   4       19.33       22.99      4.45 o 
  -3   7   4       25.71       26.87      4.32 o 
  -2   7   4       26.28       26.99      3.56 o 
  -1   7   4       46.55       48.86      2.62 o 
   0   7   4       40.15       43.77      2.39 o 
   1   7   4      141.48      130.69      6.05 o 
   2   7   4       47.84       46.85      2.87 o 
   3   7   4       43.41       42.97      3.40 o 
   4   7   4       28.75       25.78      2.68 o 
  -6   8   4        7.36        4.73      4.09 o 
  -5   8   4        7.73       11.57      4.34 o 
  -4   8   4        0.19       -0.14      1.61 o 
  -3   8   4       90.43       86.68     10.46 o 
  -2   8   4        7.62       11.72      2.84 o 
  -1   8   4        9.48        8.86      1.11 o 
   0   8   4        7.75        7.53      0.96 o 
   1   8   4      118.37      114.37      5.78 o 
   2   8   4       94.38       91.07      5.34 o 
   3   8   4        1.22        2.00      1.24 o 
   4   8   4        0.63        0.89      0.84 o 
  -5   9   4        0.24        0.13      2.03 o 
  -4   9   4       28.90       31.75      6.54 o 
  -3   9   4       54.71       49.50      7.81 o 
  -2   9   4       39.13       42.78      5.51 o 
  -1   9   4       94.47      104.36      5.44 o 
   0   9   4       70.04       66.93      4.46 o 
   1   9   4       18.17       17.89      1.70 o 
   2   9   4      119.05      116.83      6.72 o 
   3   9   4      103.16       91.82      5.78 o 
   4   9   4        5.90        8.54      2.83 o 
  -5  10   4        7.24       15.51      4.92 o 
  -4  10   4       23.65       19.80      6.69 o 
  -3  10   4        2.53        3.89      2.77 o 
  -2  10   4       21.47       20.66      3.95 o 
  -1  10   4       72.61       73.41      4.32 o 
   0  10   4       66.34       65.23      3.73 o 
   1  10   4        3.48        2.96      0.85 o 
   2  10   4       27.05       31.24      2.71 o 
   3  10   4        9.60        8.33      1.47 o 
   4  10   4        4.61        6.31      2.72 o 
  -5  11   4        1.40        0.42      2.61 o 
  -4  11   4       11.91       11.16      4.86 o 
  -3  11   4       24.14       23.18      5.49 o 
  -2  11   4        5.43        6.13      2.08 o 
  -1  11   4       59.69       58.10      4.02 o 
   0  11   4        6.83        8.78      1.49 o 
   1  11   4       20.17       20.24      2.09 o 
   2  11   4       20.68       20.78      2.39 o 
   3  11   4        3.63        3.27      1.58 o 
  -4  12   4        6.40        4.26      3.11 o 
  -3  12   4       13.62       13.63      3.99 o 
  -2  12   4       12.98       15.99      3.30 o 
  -1  12   4       18.14       19.87      1.92 o 
   0  12   4        4.81        3.90      1.32 o 
   1  12   4       23.24       22.61      2.40 o 
   2  12   4       23.58       24.30      2.52 o 
   3  12   4        2.64        1.90      1.29 o 
  -4  13   4        0.13        0.06      3.14 o 
  -3  13   4        1.47        4.27      2.96 o 
  -2  13   4       41.61       39.95      6.33 o 
  -1  13   4       20.07       20.95      2.62 o 
   0  13   4        8.96       10.75      1.92 o 
   1  13   4       11.18       10.68      1.97 o 
   2  13   4        1.08        0.67      0.80 o 
  -3  14   4        2.33        1.27      1.73 o 
  -2  14   4       20.85       23.44      3.99 o 
  -1  14   4        7.35        6.59      1.59 o 
   0  14   4        6.03        7.45      1.91 o 
   1  14   4        7.03        7.85      1.71 o 
  -1  15   4        0.25        3.05      3.10 o 
   0  15   4        3.20        3.75      1.40 o 
  -3 -13   5       16.88       14.20      3.15 o 
  -2 -13   5        5.65        3.79      1.45 o 
  -1 -13   5        2.51        0.27     10.16 o 
   0 -13   5        7.09        6.04     10.32 o 
   1 -13   5       17.84       17.41      4.12 o 
  -3 -12   5        0.71        0.39      0.94 o 
  -2 -12   5       58.59       50.79      5.29 o 
  -1 -12   5        4.12        4.63     10.09 o 
   0 -12   5        1.30        0.28      1.41 o 
   1 -12   5       35.85       32.38      4.93 o 
   2 -12   5        0.81        1.53      1.90 o 
  -4 -11   5        6.90        7.02      2.36 o 
  -3 -11   5       47.90       44.00      5.40 o 
  -2 -11   5       21.15       20.32      2.73 o 
  -1 -11   5        2.99        2.51      1.88 o 
   0 -11   5       22.81       20.29      3.42 o 
   1 -11   5       52.27       56.41      6.34 o 
   2 -11   5        3.13        3.91      2.11 o 
  -5 -10   5        5.26       -3.04     24.61 o 
  -4 -10   5        0.99        3.41      1.90 o 
  -3 -10   5       60.56       60.65      5.83 o 
  -2 -10   5       17.13        1.48     18.44 o 
  -1 -10   5       12.65       15.05      4.29 o 
   0 -10   5       24.23       22.79      3.14 o 
   1 -10   5       41.37       35.82      4.60 o 
   2 -10   5       28.97       33.24      5.08 o 
   3 -10   5        3.21        3.73      2.67 o 
  -5  -9   5        5.64        7.99      3.48 o 
  -4  -9   5       10.65       13.00      2.63 o 
  -3  -9   5        9.22        8.99      3.00 o 
  -2  -9   5       91.34       93.35      6.80 o 
  -1  -9   5      135.04      120.63      7.87 o 
   0  -9   5       49.36       49.55      6.90 o 
   1  -9   5        2.18        0.82      1.38 o 
   2  -9   5       11.82       14.72      2.97 o 
   3  -9   5        2.35        0.94      2.00 o 
  -5  -8   5        5.61        5.70      2.38 o 
  -4  -8   5        4.30        2.23      1.28 o 
  -3  -8   5      105.00       99.97      7.43 o 
  -2  -8   5       15.26       14.24      1.23 o 
  -1  -8   5       13.51       14.53      2.16 o 
   0  -8   5      186.17      192.45     13.84 o 
   1  -8   5        6.25        9.96      2.29 o 
   2  -8   5       16.15       17.42      3.28 o 
   3  -8   5       12.07       14.06      3.39 o 
  -6  -7   5       52.50       46.39     10.94 o 
  -5  -7   5      102.33       90.81     10.42 o 
  -4  -7   5       10.24        8.22      3.82 o 
  -3  -7   5       11.22        9.81      1.58 o 
  -2  -7   5       14.12       12.57      1.08 o 
  -1  -7   5      121.88      111.51      8.79 o 
   0  -7   5      113.82      120.37     11.89 o 
   1  -7   5       22.10       16.34      3.03 o 
   2  -7   5       39.26       40.74      5.07 o 
   3  -7   5        1.59        0.94      1.47 o 
   4  -7   5        1.88        2.31      1.88 o 
  -6  -6   5        5.76        7.28      4.49 o 
  -5  -6   5       38.03       34.48      6.82 o 
  -4  -6   5        7.50        6.49      1.61 o 
  -3  -6   5        6.80        6.62      1.70 o 
  -2  -6   5       19.45       19.66      1.19 o 
  -1  -6   5      167.66      169.38      9.76 o 
   0  -6   5      154.05      148.98     10.84 o 
   1  -6   5        4.81        3.84      1.63 o 
   2  -6   5       22.04       27.38      3.86 o 
   3  -6   5        0.37        0.90      1.27 o 
   4  -6   5       19.18       20.10      3.90 o 
  -6  -5   5        8.58        9.09      4.74 o 
  -5  -5   5       44.95       48.21      7.55 o 
  -4  -5   5        0.92        0.76      0.95 o 
  -3  -5   5        5.29        6.27      1.62 o 
  -2  -5   5      136.00      133.27      5.64 o 
  -1  -5   5       65.05       72.69      5.16 o 
   0  -5   5       76.00       71.94      6.09 o 
   1  -5   5       51.49       43.71      5.82 o 
   2  -5   5       67.80       71.68      5.06 o 
   3  -5   5        2.42        3.39      1.67 o 
   4  -5   5        1.86        1.77      2.04 o 
  -6  -4   5       33.64       34.62      8.85 o 
  -5  -4   5       44.16       42.63     11.15 o 
  -4  -4   5       48.25       46.70      5.90 o 
  -3  -4   5       20.83       17.73      1.11 o 
  -2  -4   5       82.51       82.23      3.32 o 
  -1  -4   5       71.41       69.76      7.41 o 
   0  -4   5        9.53        9.77      3.39 o 
   1  -4   5      276.66      288.85     17.91 o 
   2  -4   5       64.40       62.45      4.61 o 
   3  -4   5        8.43        8.55      2.06 o 
   4  -4   5       18.42       16.11      3.78 o 
  -6  -3   5        3.54        2.34      4.61 o 
  -5  -3   5       62.06       57.70     13.27 o 
  -4  -3   5       69.83       73.12      7.91 o 
  -3  -3   5      112.01      107.14      4.28 o 
  -2  -3   5      197.61      200.68      7.08 o 
  -1  -3   5       34.44       30.58      2.23 o 
   0  -3   5       40.51       39.48      1.81 o 
   1  -3   5      122.92      119.47      5.46 o 
   2  -3   5       46.12       45.43      3.45 o 
   3  -3   5       78.73       80.38      6.17 o 
   4  -3   5        3.29        6.61      2.60 o 
  -6  -2   5       10.83        6.83      3.64 o 
  -5  -2   5       18.12       16.41      3.43 o 
  -4  -2   5       73.78       75.91      6.60 o 
  -3  -2   5       86.57       86.51      3.63 o 
  -2  -2   5      337.75      353.67     14.23 o 
  -1  -2   5       26.63       33.31      2.59 o 
   0  -2   5       37.25       35.32      2.39 o 
   1  -2   5       20.31       18.78      1.71 o 
   2  -2   5       27.45       26.10      2.25 o 
   3  -2   5        9.35        8.39      1.98 o 
   4  -2   5       27.47       26.53      3.62 o 
  -6  -1   5        2.42        4.41      6.99 o 
  -5  -1   5       16.51       18.07      6.94 o 
  -4  -1   5      258.91      253.56     13.74 o 
  -3  -1   5       30.69       29.09      2.28 o 
  -2  -1   5       41.01       41.24      1.71 o 
  -1  -1   5       79.92       83.98      3.07 o 
   0  -1   5       52.21       50.42      1.97 o 
   1  -1   5       69.54       64.54     16.91 o 
   2  -1   5       36.51       37.49      2.95 o 
   3  -1   5      174.94      169.49     10.42 o 
   4  -1   5        0.17       -1.03      1.03 o 
   5  -1   5       19.47       20.20      3.60 o 
  -6   0   5       14.21       10.31      5.23 o 
  -5   0   5        1.58        1.12      4.18 o 
  -4   0   5      496.75      501.42     27.24 o 
  -3   0   5      350.15      351.18     14.86 o 
  -2   0   5        1.90        1.34      0.53 o 
  -1   0   5      195.28      227.82      7.51 o 
   0   0   5       19.81       19.15      4.55 o 
   1   0   5      104.32      108.26      6.51 o 
   2   0   5      177.82      185.95     10.07 o 
   3   0   5       26.71       30.59      3.16 o 
   4   0   5        0.22        0.37      1.06 o 
   5   0   5        7.81       12.14      3.07 o 
  -6   1   5        2.41        1.71      3.33 o 
  -5   1   5       16.57       15.84      2.72 o 
  -4   1   5      258.82      256.85     15.04 o 
  -3   1   5       30.70       29.11      2.66 o 
  -2   1   5       41.01       43.56      2.73 o 
  -1   1   5       79.93       82.99      3.31 o 
   0   1   5       52.33       50.11      2.08 o 
   1   1   5       69.65        0.95     18.19 o 
   2   1   5       36.52       33.91      2.54 o 
   3   1   5      175.03      182.58     11.19 o 
   4   1   5        0.17        0.21      1.04 o 
   5   1   5       19.50       23.86      3.48 o 
  -6   2   5       10.84        7.41      7.20 o 
  -5   2   5       18.13       19.89      4.10 o 
  -4   2   5       73.78       74.23      8.33 o 
  -3   2   5       86.59       88.16      6.23 o 
  -2   2   5      337.90      365.76     13.06 o 
  -1   2   5       26.64       32.54      1.63 o 
   0   2   5       37.19       34.31      1.99 o 
   1   2   5       20.29       19.46      1.48 o 
   2   2   5       27.44       26.36      2.70 o 
   3   2   5        9.35       11.23      1.56 o 
   4   2   5       27.45       27.33      2.83 o 
  -6   3   5        3.55        5.64      3.80 o 
  -5   3   5       62.10       55.66      7.23 o 
  -4   3   5       69.90       67.80      6.13 o 
  -3   3   5      112.04      110.42      5.93 o 
  -2   3   5      197.50      197.39      8.64 o 
  -1   3   5       34.45       31.14      1.61 o 
   0   3   5       40.57       42.01      2.09 o 
   1   3   5      122.85      124.87      5.84 o 
   2   3   5       46.13       43.99      3.13 o 
   3   3   5       78.71       76.95      5.27 o 
   4   3   5        3.27        3.71      1.23 o 
  -6   4   5       33.66       33.81     28.33 o 
  -5   4   5       44.11       46.93      8.90 o 
  -4   4   5       48.26       43.04      4.35 o 
  -3   4   5       20.76       20.57      3.35 o 
  -2   4   5       82.46       82.61     12.79 o 
  -1   4   5       71.43       63.78      6.65 o 
   0   4   5        9.47        9.58      1.56 o 
   1   4   5      276.71      290.38     13.13 o 
   2   4   5       64.40       69.63      4.42 o 
   3   4   5        8.42       10.74      2.20 o 
   4   4   5       18.41       18.14      2.19 o 
  -6   5   5        8.54        5.97      5.73 o 
  -5   5   5       44.98       47.59      8.69 o 
  -4   5   5        0.92        0.02      1.59 o 
  -3   5   5        5.28        7.46      3.06 o 
  -2   5   5      136.08      131.65     10.42 o 
  -1   5   5       65.08       67.62      3.40 o 
   0   5   5       76.11       77.51     11.08 o 
   1   5   5       51.43       53.52      3.29 o 
   2   5   5       67.81       64.80      3.97 o 
   3   5   5        2.44        3.12      1.01 o 
   4   5   5        1.88        1.85      1.12 o 
  -6   6   5        5.82        1.09      4.90 o 
  -5   6   5       37.93       33.12      8.82 o 
  -4   6   5        7.45        8.81      2.77 o 
  -3   6   5        6.80        8.54      2.91 o 
  -2   6   5       19.49       21.53      3.12 o 
  -1   6   5      167.54      178.79      9.57 o 
   0   6   5      154.04      158.90      7.08 o 
   1   6   5        4.85        4.79      0.80 o 
   2   6   5       22.01       25.68      2.39 o 
   3   6   5        0.37        0.64      0.79 o 
   4   6   5       19.18       17.48      2.17 o 
  -6   7   5       52.41       54.62     13.80 o 
  -5   7   5      102.48       88.38     15.98 o 
  -4   7   5       10.25        7.95      3.76 o 
  -3   7   5       11.21       13.36      3.03 o 
  -2   7   5       14.10       13.67      2.58 o 
  -1   7   5      121.80      118.43      5.92 o 
   0   7   5      113.73      117.76      6.29 o 
   1   7   5       22.11       21.47      1.81 o 
   2   7   5       39.37       42.23      3.00 o 
   3   7   5        1.58        1.68      0.79 o 
   4   7   5        1.88        2.18      1.18 o 
  -5   8   5        5.57        4.54      4.39 o 
  -4   8   5        4.28        2.06      2.12 o 
  -3   8   5      104.99      105.73     12.48 o 
  -2   8   5       15.29       15.87      3.45 o 
  -1   8   5       13.58       14.30      1.56 o 
   0   8   5      186.10      193.72      9.66 o 
   1   8   5        6.30        6.36      1.37 o 
   2   8   5       16.11       18.52      2.09 o 
   3   8   5       12.08        9.74      1.75 o 
  -5   9   5        5.65        9.52      5.40 o 
  -4   9   5       10.71       10.11      4.08 o 
  -3   9   5        9.21        9.36      4.67 o 
  -2   9   5       91.27       82.35      9.51 o 
  -1   9   5      135.20      135.88      7.51 o 
   0   9   5       49.34       49.87      3.53 o 
   1   9   5        2.17        2.91      0.80 o 
   2   9   5       11.85       12.56      1.60 o 
   3   9   5        2.35        4.15      1.10 o 
  -5  10   5        5.27        3.41      3.55 o 
  -4  10   5        0.99        0.74      3.03 o 
  -3  10   5       60.49       56.02      8.57 o 
  -2  10   5       17.14       18.46      4.07 o 
  -1  10   5       12.69       14.21      1.79 o 
   0  10   5       24.24       25.68      2.54 o 
   1  10   5       41.34       38.33      3.00 o 
   2  10   5       28.95       33.56      3.04 o 
   3  10   5        3.20        3.59      1.35 o 
  -4  11   5        6.83        9.06      3.86 o 
  -3  11   5       47.92       41.64      7.89 o 
  -2  11   5       21.17       21.74      4.49 o 
  -1  11   5        2.97        3.35      1.03 o 
   0  11   5       22.79       21.55      2.23 o 
   1  11   5       52.36       53.13      4.14 o 
   2  11   5        3.12        4.00      1.16 o 
  -3  12   5        0.72        0.70      1.74 o 
  -2  12   5       58.58       49.56      7.38 o 
  -1  12   5        4.12        5.07      1.60 o 
   0  12   5        1.30        2.13      0.95 o 
   1  12   5       35.89       37.79      3.74 o 
   2  12   5        0.80        0.72      0.90 o 
  -3  13   5       16.84       17.10      6.99 o 
  -2  13   5        5.69        5.06      4.26 o 
  -1  13   5        2.51        3.29      1.67 o 
   0  13   5        7.08        9.26      1.74 o 
   1  13   5       17.80       16.75      2.51 o 
  -2 -12   6        1.12        1.56      1.18 o 
  -1 -12   6        5.44        9.37     11.70 o 
   0 -12   6        9.06       -0.91     12.53 o 
  -3 -11   6       12.19       12.60      5.64 o 
  -2 -11   6        4.01        7.29      2.10 o 
  -1 -11   6        3.83        4.60     15.91 o 
   0 -11   6       12.77       13.44      2.87 o 
   1 -11   6        2.53        4.87      3.30 o 
  -4 -10   6       14.86       11.76      3.23 o 
  -3 -10   6       24.90       24.75      5.84 o 
  -2 -10   6       11.81       11.46      2.13 o 
  -1 -10   6       41.96       39.88     31.54 o 
   0 -10   6       18.48       16.86      3.25 o 
   1 -10   6        1.64        1.53      1.84 o 
   2 -10   6       22.87       23.85      4.67 o 
  -4  -9   6        5.17        4.76      2.10 o 
  -3  -9   6       16.76       16.67      2.79 o 
  -2  -9   6        6.04        5.84      3.39 o 
  -1  -9   6        1.36        1.37      1.06 o 
   0  -9   6       29.74       26.38      3.39 o 
   1  -9   6        6.03        6.17      2.22 o 
   2  -9   6       40.85       41.30      6.13 o 
  -5  -8   6        3.50        1.23      4.95 o 
  -4  -8   6       17.13       17.10      3.50 o 
  -3  -8   6       21.30       33.61     33.78 o 
  -2  -8   6       48.59       49.32      4.30 o 
  -1  -8   6        2.04        3.79      1.75 o 
   0  -8   6       49.28       52.96      4.75 o 
   1  -8   6       44.45       44.52      5.76 o 
   2  -8   6        5.92        5.19      2.43 o 
  -5  -7   6        6.01        6.52      3.15 o 
  -4  -7   6       89.74       84.39      8.15 o 
  -3  -7   6        4.08        3.94      1.68 o 
  -2  -7   6        5.74       14.75     22.76 o 
  -1  -7   6       16.67       19.33      4.07 o 
   0  -7   6       28.91       25.85      5.07 o 
   1  -7   6       75.05       71.88      7.63 o 
   2  -7   6        1.43        0.67      1.48 o 
   3  -7   6        0.12       -0.40      1.58 o 
  -5  -6   6       22.24       23.62     10.60 o 
  -4  -6   6       15.18       16.28      4.42 o 
  -3  -6   6       14.67       15.01      8.06 o 
  -2  -6   6       81.43       81.66      3.96 o 
  -1  -6   6       19.17       22.19      2.51 o 
   0  -6   6       44.14       42.24      8.42 o 
   1  -6   6       52.90       53.17      5.47 o 
   2  -6   6        7.57        5.08      2.26 o 
   3  -6   6        0.63        0.52      1.26 o 
  -5  -5   6       20.09       23.44      6.46 o 
  -4  -5   6        3.73        3.24      2.01 o 
  -3  -5   6       16.77       17.36      2.36 o 
  -2  -5   6        4.47        3.59      1.32 o 
  -1  -5   6       73.36       74.81      8.01 o 
   0  -5   6       11.82       13.57      2.53 o 
   1  -5   6        9.99       11.76      2.30 o 
   2  -5   6       18.88       14.64      3.00 o 
   3  -5   6        8.73        9.02      2.78 o 
  -6  -4   6        3.31       -1.66      4.87 o 
  -5  -4   6       28.90       30.33      5.71 o 
  -4  -4   6        9.71       10.72      5.11 o 
  -3  -4   6        6.96        7.32      0.84 o 
  -2  -4   6       98.37       95.97      4.34 o 
  -1  -4   6       11.27       10.44      1.40 o 
   0  -4   6       96.61      103.78      7.68 o 
   1  -4   6        3.97        4.39      1.59 o 
   2  -4   6       28.61       24.01      4.42 o 
   3  -4   6        9.36        9.51      2.96 o 
  -6  -3   6       28.32       25.02      6.44 o 
  -5  -3   6       24.51       23.67      8.64 o 
  -4  -3   6       13.10       13.95      2.82 o 
  -3  -3   6      178.54      173.58      7.38 o 
  -2  -3   6        2.72        3.17      0.74 o 
  -1  -3   6      111.47      111.43      7.27 o 
   0  -3   6       25.15       26.13      3.00 o 
   1  -3   6       29.37       28.74      4.00 o 
   2  -3   6       20.54       20.88      2.30 o 
   3  -3   6       30.00       29.38      4.42 o 
   4  -3   6       14.97       10.18      3.21 o 
  -6  -2   6       38.83       43.41     22.09 o 
  -5  -2   6       31.76       31.54      8.28 o 
  -4  -2   6        5.71        2.46      3.80 o 
  -3  -2   6       20.45       21.76      1.52 o 
  -2  -2   6       25.88       23.98      2.26 o 
  -1  -2   6       30.81       32.83      2.70 o 
   0  -2   6       12.66       10.93      2.14 o 
   1  -2   6       23.53       23.19      1.75 o 
   2  -2   6       22.46       25.55      2.51 o 
   3  -2   6        6.33        4.67      1.55 o 
   4  -2   6       16.56       14.58      3.75 o 
  -6  -1   6       52.11       45.54     11.97 o 
  -5  -1   6       17.39       12.94      3.69 o 
  -4  -1   6       14.42       13.53      1.84 o 
  -3  -1   6      104.12      100.00      4.80 o 
  -2  -1   6        2.33        2.56     21.91 o 
  -1  -1   6      195.52      197.24      7.34 o 
   0  -1   6       25.86       24.70      1.38 o 
   1  -1   6       77.30       78.66      4.00 o 
   2  -1   6        1.47        1.67      0.78 o 
   3  -1   6       42.08       46.87      4.38 o 
   4  -1   6       78.34       74.69      7.50 o 
  -6   0   6       19.98       23.11      8.12 o 
  -5   0   6       11.82        7.57      4.82 o 
  -4   0   6       21.91       23.17      2.26 o 
  -3   0   6       12.67       14.29      1.57 o 
  -2   0   6      107.25      100.54      6.29 o 
  -1   0   6        0.46        0.78      1.45 o 
   0   0   6        0.34       -0.47      1.67 o 
   1   0   6       46.04       47.20      2.75 o 
   2   0   6        1.82        1.43      0.80 o 
   3   0   6       60.11       58.43      4.82 o 
   4   0   6        0.64        3.29      1.83 o 
  -6   1   6       52.10       57.97     72.96 o 
  -5   1   6       17.42       16.87      4.46 o 
  -4   1   6       14.35       15.21      1.96 o 
  -3   1   6      104.03       97.31      5.96 o 
  -2   1   6        2.30        5.29      2.36 o 
  -1   1   6      195.32      204.20      8.25 o 
   0   1   6       25.81       25.46      1.54 o 
   1   1   6       77.37       82.51      4.42 o 
   2   1   6        1.48        1.65      0.78 o 
   3   1   6       42.11       41.77      3.64 o 
   4   1   6       78.33       67.09      5.84 o 
  -6   2   6       38.82       36.31     47.41 o 
  -5   2   6       31.73       25.49      5.46 o 
  -4   2   6        5.72        5.12      1.26 o 
  -3   2   6       20.50       25.38      3.35 o 
  -2   2   6       25.89       23.68      5.21 o 
  -1   2   6       30.93       33.16      4.53 o 
   0   2   6       12.61       11.75      2.84 o 
   1   2   6       23.51       25.49      2.26 o 
   2   2   6       22.42       22.16      2.02 o 
   3   2   6        6.33        8.15      1.47 o 
   4   2   6       16.58       17.97      2.51 o 
  -6   3   6       28.34       24.37     39.61 o 
  -5   3   6       24.54       21.78      5.42 o 
  -4   3   6       13.09       15.37      4.84 o 
  -3   3   6      178.70      181.50     14.09 o 
  -2   3   6        2.73        3.70      1.14 o 
  -1   3   6      111.50      109.81      6.63 o 
   0   3   6       25.23       25.57      5.74 o 
   1   3   6       29.37       29.28      2.02 o 
   2   3   6       20.65       20.65      2.05 o 
   3   3   6       29.98       30.55      3.10 o 
   4   3   6       14.99       12.26      2.32 o 
  -6   4   6        3.31       -2.66     15.39 o 
  -5   4   6       28.92       25.96      5.33 o 
  -4   4   6        9.73        9.66      2.88 o 
  -3   4   6        6.97        8.66      2.54 o 
  -2   4   6       98.28       99.97      8.24 o 
  -1   4   6       11.30       11.21      1.10 o 
   0   4   6       96.56      103.58      5.00 o 
   1   4   6        3.94        5.11      1.39 o 
   2   4   6       28.57       27.50      2.51 o 
   3   4   6        9.36        7.81      1.88 o 
  -5   5   6       20.09       22.51      5.50 o 
  -4   5   6        3.73        3.27      2.06 o 
  -3   5   6       16.73       15.98     11.51 o 
  -2   5   6        4.46        4.55      2.00 o 
  -1   5   6       73.35       70.86      8.90 o 
   0   5   6       11.82       13.17      8.18 o 
   1   5   6       10.01       12.22      1.47 o 
   2   5   6       18.85       17.88      1.84 o 
   3   5   6        8.74        7.98      1.43 o 
  -5   6   6       22.23       21.34      8.28 o 
  -4   6   6       15.23       15.38      5.13 o 
  -3   6   6       14.69       12.15      3.81 o 
  -2   6   6       81.49       79.25      8.75 o 
  -1   6   6       19.19       23.64      2.04 o 
   0   6   6       44.19       43.57      2.80 o 
   1   6   6       52.94       56.26      3.73 o 
   2   6   6        7.58        7.98      1.42 o 
   3   6   6        0.62        0.44      0.69 o 
  -5   7   6        6.00        7.24      3.68 o 
  -4   7   6       89.63       90.06     12.41 o 
  -3   7   6        4.09        3.76      2.05 o 
  -2   7   6        5.73       26.79     20.84 o 
  -1   7   6       16.67       19.05      1.82 o 
   0   7   6       28.90       30.03      2.33 o 
   1   7   6       75.00       69.46      4.45 o 
   2   7   6        1.43        2.02      0.85 o 
   3   7   6        0.12       -0.21      0.73 o 
  -5   8   6        3.48        1.28      8.98 o 
  -4   8   6       17.14       17.27      5.27 o 
  -3   8   6       21.33       30.35     11.50 o 
  -2   8   6       48.48       43.95      6.25 o 
  -1   8   6        2.02        2.95      0.94 o 
   0   8   6       49.33       52.79      3.75 o 
   1   8   6       44.42       44.14      3.33 o 
   2   8   6        5.90        6.42      1.37 o 
  -4   9   6        5.17        4.15      3.21 o 
  -3   9   6       16.80       20.35      5.98 o 
  -2   9   6        6.01        6.82      2.45 o 
  -1   9   6        1.35        1.16      0.91 o 
   0   9   6       29.77       29.91      3.75 o 
   1   9   6        6.02        6.32      1.26 o 
   2   9   6       40.89       41.59      3.93 o 
  -4  10   6       14.86       11.15      4.69 o 
  -3  10   6       24.97       26.48      5.82 o 
  -2  10   6       11.85       14.23      3.43 o 
  -1  10   6       41.93       43.90      4.24 o 
   0  10   6       18.50       19.53      2.19 o 
   1  10   6        1.66        2.10      1.04 o 
   2  10   6       22.87       24.68      2.61 o 
  -3  11   6       12.17       13.61      5.30 o 
  -2  11   6        4.00        8.15      3.67 o 
  -1  11   6        3.80        4.46      1.58 o 
   0  11   6       12.78       12.48      2.01 o 
   1  11   6        2.53        3.86      1.47 o 
  -2  12   6        1.13        1.09      2.53 o 
  -1  12   6        5.42        5.27      1.52 o 
   0  12   6        9.06        5.92      2.74 o 
  -2 -10   7       17.79       18.80      5.17 o 
  -1 -10   7        0.03        3.00      8.79 o 
  -3  -9   7       32.58       30.89      5.72 o 
  -2  -9   7       63.22       70.02      7.29 o 
  -1  -9   7       21.96       20.95     24.54 o 
   0  -9   7       20.43       20.40      3.69 o 
  -4  -8   7       10.21       12.05      2.71 o 
  -3  -8   7       15.37       15.66      3.13 o 
  -2  -8   7       32.93       32.63      3.59 o 
  -1  -8   7        4.62        4.32      1.67 o 
   0  -8   7       18.18       20.31      3.92 o 
   1  -8   7       14.91       12.76      3.00 o 
  -4  -7   7       23.94       25.59     10.65 o 
  -3  -7   7       68.84       63.86      9.76 o 
  -2  -7   7        7.06        6.10      1.49 o 
  -1  -7   7       10.16        8.18      1.85 o 
   0  -7   7       12.08       14.14      2.44 o 
   1  -7   7        3.22        3.91      4.27 o 
  -4  -6   7       28.95       26.51      4.53 o 
  -3  -6   7       20.27       19.98      7.23 o 
  -2  -6   7       21.00       22.18      1.73 o 
  -1  -6   7       83.22       71.78      5.31 o 
   0  -6   7       21.44       21.86      3.56 o 
   1  -6   7        6.57        9.05      2.48 o 
   2  -6   7       17.96       14.40      3.25 o 
  -5  -5   7       14.74       18.42      5.01 o 
  -4  -5   7       39.03       40.06      4.77 o 
  -3  -5   7       11.11       11.62      2.23 o 
  -2  -5   7       34.75       35.46      2.28 o 
  -1  -5   7        0.17        0.15      0.75 o 
   0  -5   7        3.46        4.14      3.01 o 
   1  -5   7        0.12        0.07      1.36 o 
   2  -5   7       14.74       15.42      6.84 o 
  -5  -4   7       18.12        4.21     48.04 o 
  -4  -4   7        7.93        8.97      2.61 o 
  -3  -4   7       14.63       15.27      2.96 o 
  -2  -4   7        6.36        7.17      2.17 o 
  -1  -4   7       29.62       24.17      6.97 o 
   0  -4   7        3.27        4.28      1.20 o 
   1  -4   7       12.17       12.43      2.53 o 
   2  -4   7       36.19       36.13      7.45 o 
  -5  -3   7       13.01       13.77      4.20 o 
  -4  -3   7       18.89       19.26      4.99 o 
  -3  -3   7        4.72        4.12      1.79 o 
  -2  -3   7       34.07       32.56      2.25 o 
  -1  -3   7       96.71       93.46      6.59 o 
   0  -3   7       33.90       32.76     27.43 o 
   1  -3   7        2.52        3.03      2.51 o 
   2  -3   7       42.89       50.51      5.78 o 
  -5  -2   7       23.90       23.05      5.62 o 
  -4  -2   7       33.86       32.95      5.00 o 
  -3  -2   7        3.79        3.39      0.71 o 
  -2  -2   7       43.56       44.57      2.51 o 
  -1  -2   7       17.73       17.78      4.75 o 
   0  -2   7       21.51       19.14      2.63 o 
   1  -2   7       37.74       31.10      3.66 o 
   2  -2   7       12.88        8.80      3.31 o 
  -5  -1   7       67.21       68.91    131.77 o 
  -4  -1   7        8.30        7.64      1.76 o 
  -3  -1   7       12.00       11.90      1.40 o 
  -2  -1   7        2.71        3.38      0.65 o 
  -1  -1   7       26.98       31.35     52.41 o 
   0  -1   7      123.54      118.83      9.02 o 
   1  -1   7       59.71       50.80      5.05 o 
   2  -1   7        2.94        2.65      1.36 o 
   3  -1   7       10.06        8.75      2.28 o 
  -5   0   7       45.96       54.53     94.00 o 
  -4   0   7       33.75       29.20     24.09 o 
  -3   0   7        1.38        2.37      1.00 o 
  -2   0   7        8.05        8.99      0.84 o 
  -1   0   7       22.31       25.09      3.02 o 
   0   0   7      118.17      124.61      5.59 o 
   1   0   7        1.86        3.95      3.22 o 
   2   0   7        5.84        5.30      1.05 o 
   3   0   7        0.14        0.10      0.91 o 
  -5   1   7       67.22       73.26    116.98 o 
  -4   1   7        8.33        6.06      6.08 o 
  -3   1   7       11.99       12.11      4.39 o 
  -2   1   7        2.77        2.55      1.87 o 
  -1   1   7       27.00       49.89     56.23 o 
   0   1   7      123.53      125.06      6.32 o 
   1   1   7       59.73       56.79      3.28 o 
   2   1   7        2.94        2.61      0.98 o 
   3   1   7       10.07        8.99      2.20 o 
  -5   2   7       23.91       19.18     56.30 o 
  -4   2   7       33.80       32.90      7.78 o 
  -3   2   7        3.78        2.78      1.63 o 
  -2   2   7       43.58       43.76     12.75 o 
  -1   2   7       17.71       18.72      1.59 o 
   0   2   7       21.57       21.30      1.97 o 
   1   2   7       37.71       35.83      2.61 o 
   2   2   7       12.89       12.43      1.55 o 
  -5   3   7       13.00       14.66     45.52 o 
  -4   3   7       18.99       18.33      5.16 o 
  -3   3   7        4.70        4.01      1.65 o 
  -2   3   7       34.01       29.61      4.19 o 
  -1   3   7       96.76       95.93      5.61 o 
   0   3   7       33.86       33.69      8.07 o 
   1   3   7        2.53        2.85      0.78 o 
   2   3   7       42.89       43.58      3.74 o 
  -5   4   7       18.16        8.07     26.09 o 
  -4   4   7        7.89        8.55      2.75 o 
  -3   4   7       14.64       16.52      6.20 o 
  -2   4   7        6.38        7.99      2.52 o 
  -1   4   7       29.59       27.36      8.36 o 
   0   4   7        3.30        2.84      0.89 o 
   1   4   7       12.15       11.50      1.37 o 
   2   4   7       36.29       36.39      3.38 o 
  -5   5   7       14.70       17.16      5.21 o 
  -4   5   7       39.01       47.05      8.81 o 
  -3   5   7       11.11       11.46      2.97 o 
  -2   5   7       34.77       31.60      8.41 o 
  -1   5   7        0.16        0.16      1.10 o 
   0   5   7        3.49        5.19      0.96 o 
   1   5   7        0.12        0.76      0.69 o 
   2   5   7       14.69       12.96      1.90 o 
  -4   6   7       28.93       29.33      8.38 o 
  -3   6   7       20.29       19.14      4.01 o 
  -2   6   7       20.97       17.92      3.78 o 
  -1   6   7       83.16       76.10      4.97 o 
   0   6   7       21.38       21.70      2.46 o 
   1   6   7        6.53        5.73      1.44 o 
   2   6   7       18.00       15.17      1.88 o 
  -4   7   7       23.98       26.28      6.74 o 
  -3   7   7       68.75       71.47     10.70 o 
  -2   7   7        7.06        6.93      2.36 o 
  -1   7   7       10.17       11.06      1.53 o 
   0   7   7       12.05       13.59      1.71 o 
   1   7   7        3.22        4.51      1.08 o 
  -4   8   7       10.21       16.24      4.91 o 
  -3   8   7       15.43       15.25      7.87 o 
  -2   8   7       32.98       27.78      6.23 o 
  -1   8   7        4.64        4.10      1.31 o 
   0   8   7       18.22       22.75      2.58 o 
   1   8   7       14.85       17.00      2.40 o 
  -3   9   7       32.55       31.89      7.26 o 
  -2   9   7       63.16       62.23      9.51 o 
  -1   9   7       21.97       21.64      2.54 o 
   0   9   7       20.36       20.45      2.37 o 
  -2  10   7       17.78       20.25      5.40 o 
  -1  10   7        0.03       -0.32      0.85 o 
  -2  -6   8        0.25        0.91      2.46 o 
  -1  -6   8        4.26        4.81      1.39 o 
  -3  -5   8        0.19       -0.14      0.93 o 
  -2  -5   8       12.41       14.37      2.44 o 
  -1  -5   8       11.64       -2.61     25.93 o 
   0  -5   8        5.02        8.17     18.15 o 
  -3  -4   8        2.33       14.95     31.16 o 
  -2  -4   8        0.67        9.28     35.60 o 
  -1  -4   8        3.31        3.47      1.74 o 
   0  -4   8        1.75       -6.93     16.39 o 
  -4  -3   8        6.81        7.21     29.48 o 
  -3  -3   8        3.50        0.13     24.46 o 
  -2  -3   8        7.93        5.81     25.77 o 
  -1  -3   8        1.21       -4.04     19.17 o 
   0  -3   8        0.68        3.86      1.64 o 
   1  -3   8        2.76        3.24      1.46 o 
  -4  -2   8        8.61       15.28     51.64 o 
  -3  -2   8        2.53        7.93     29.61 o 
  -2  -2   8       36.22       31.88      4.08 o 
  -1  -2   8        1.20        0.39      3.46 o 
   0  -2   8        3.35        3.49      1.67 o 
   1  -2   8        1.30        1.89      1.18 o 
  -4  -1   8        8.86       -7.27     27.87 o 
  -3  -1   8       16.36       18.40      3.70 o 
  -2  -1   8       15.10       17.80      6.82 o 
  -1  -1   8       12.94       11.82      3.91 o 
   0  -1   8        2.97        2.97      1.29 o 
   1  -1   8        5.08        4.13      1.59 o 
  -4   0   8        3.56       -1.19     26.86 o 
  -3   0   8        5.79        4.54      1.85 o 
  -2   0   8       10.86       10.91      2.15 o 
  -1   0   8        0.09       -0.08      2.53 o 
   0   0   8        7.43        5.22      5.26 o 
   1   0   8        3.93        4.93      1.65 o 
  -4   1   8        8.84        6.89     33.93 o 
  -3   1   8       16.43       17.99      3.08 o 
  -2   1   8       15.14       16.13      3.19 o 
  -1   1   8       12.86       11.40      6.27 o 
   0   1   8        2.97        3.13      1.64 o 
   1   1   8        5.09        5.53      2.02 o 
  -4   2   8        8.61        3.56     45.03 o 
  -3   2   8        2.51        4.36      5.75 o 
  -2   2   8       36.19       34.25      4.26 o 
  -1   2   8        1.21        3.27      2.53 o 
   0   2   8        3.36        3.59      1.50 o 
   1   2   8        1.29        0.61      1.21 o 
  -4   3   8        6.79       -3.07     35.61 o 
  -3   3   8        3.49        2.46      2.42 o 
  -2   3   8        7.96        5.78      4.41 o 
  -1   3   8        1.23        1.61      1.23 o 
   0   3   8        0.66        1.27      0.85 o 
   1   3   8        2.77        3.34      1.49 o 
  -3   4   8        2.36        5.83      2.83 o 
  -2   4   8        0.67        5.54     32.20 o 
  -1   4   8        3.30        5.48      1.29 o 
   0   4   8        1.72        1.16      0.85 o 
  -3   5   8        0.18       -0.35      1.61 o 
  -2   5   8       12.38       14.46      3.14 o 
  -1   5   8       11.63       10.76      2.05 o 
  -2   6   8        0.25        0.24      1.78 o 
  -1   6   8        4.24        4.52      1.17 o 
                                                 
